# Supplementary material for: Characterization and potential functional significance of human-chimpanzee large INDEL variation
Source: Mob DNA. 2011 Oct 25;2:13. doi: 10.1186/1759-8753-2-13 (PMC3215961; doi:10.1186/1759-8753-2-13)
Supplement: Additional file 1 — Insertion and deletion-associated genes differentially expressed between humans and chimpanzees. Microsoft Excel file listing all insertions and deletion (INDEL)-associated genes differentially expressed between humans and chimpanzees for each tissue type (brain, testis, heart, liver and kidney). [file 1759-8753-2-13-S1.XLS]

## Sheet: Brain
Gene Symbol
AACS
AAK1
AATK
ABAT
ABCA1
ABCA3
ABCA8
ABCB1
ABCB10
ABCB9
ABCC4
ABCD2
ABCD3
ABCG2
ABHD12B
ABHD2
ABHD8
ABI1
ABI2
ABI3BP
ABL2
ABLIM3
ABR
ABRA
ABTB2
ACACA
ACAD8
ACN9
ACO1
ACP6
ACPL2
ACSL3
ACSS3
ACVR1
ACVR1B
ACVR1C
ACYP2
ADAM18
ADAM22
ADAM23
ADAM9
ADAMTS10
ADAMTS5
ADAMTS9
ADAMTSL3
ADARB1
ADARB2
ADCK1
ADCY1
ADCY9
ADD2
ADD3
ADH5
ADIPOR2
ADK
ADNP2
ADSS
ADSSL1
AEBP2
AFAP1
AFF1
AFF4
AFTPH
AGPAT3
AGPAT4
AGPAT5
AIFM1
AIG1
AK3
AK3L1
AKAP13
AKAP6
AKAP7
AKR1B1
AKT2
AKT3
ALDH1A3
ALDH2
ALDOA
ALG6
ALKBH5
ALOX5
ALPK1
AMACR
AMOTL1
AMY2B
AMZ2
ANGPT1
ANGPT2
ANK2
ANKDD1A
ANKFY1
ANKH
ANKHD1
ANKLE2
ANKRD10
ANKRD11
ANKRD13C
ANKRD17
ANKRD18A
ANKRD20A1
ANKRD20B
ANKRD28
ANKRD44
ANKRD50
ANKRD55
ANKRD6
ANKRD7
ANKS1A
ANKS1B
ANP32E
ANTXR2
AP2A2
AP3B1
AP3S2
AP4E1
AP4S1
APBA2
APBB2
APLP2
APOBEC3B
APOL2
APP
ARFGAP1
ARFGAP2
ARFGEF2
ARFIP1
ARG2
ARGLU1
ARHGAP12
ARHGAP20
ARHGAP21
ARHGAP24
ARHGAP25
ARHGAP26
ARHGAP9
ARHGEF10
ARHGEF11
ARHGEF18
ARHGEF7
ARID1B
ARID4B
ARIH1
ARL1
ARL10
ARL3
ARL6IP1
ARMC9
ARMCX3
ARNT
ARNT2
ARNTL
ARRB2
ASB2
ASB3
ASB9
ASCC1
ASH2L
ASPH
ATAD2
ATE1
ATF1
ATF2
ATF7
ATF7IP
ATG5
ATG7
ATMIN
ATP10B
ATP11A
ATP11B
ATP13A1
ATP13A3
ATP1A3
ATP1B2
ATP2A2
ATP2B1
ATP2B2
ATP5G1
ATP5H
ATP6V0C
ATP6V1D
ATP6V1E2
ATP6V1G1
ATP6V1H
ATP8A1
ATP8A2
ATP8B2
ATP9A
ATP9B
ATRN
ATRNL1
ATXN1
ATXN10
ATXN7
AUH
AUTS2
B3GALT6
B3GAT1
B4GALNT4
BACH1
BAG1
BAIAP2
BANK1
BANP
BBS9
BBX
BCAT1
BCL2
BCL2L13
BCO2
BCOR
BDP1
BGN
BICD1
BIRC6
BIVM
BLM
BMP2K
BMPR1B
BNC2
BPGM
BPHL
BPTF
BRE
BRPF3
BSG
BTBD12
BTNL3
BVES
BZW1
C10ORF119
C10ORF140
C10ORF18
C10ORF53
C10ORF84
C11ORF30
C11ORF74
C11ORF84
C11ORF88
C12ORF10
C12ORF29
C12ORF4
C12ORF42
C12ORF5
C12ORF66
C12ORF72
C13ORF1
C13ORF16
C13ORF23
C14ORF101
C14ORF135
C14ORF23
C14ORF37
C14ORF43
C15ORF44
C16ORF35
C16ORF45
C16ORF52
C16ORF53
C16ORF73
C16ORF80
C17ORF58
C17ORF63
C17ORF85
C17ORF97
C18ORF10
C18ORF22
C18ORF25
C18ORF54
C19ORF22
C19ORF56
C19ORF62
C1ORF21
C1ORF26
C1ORF59
C20ORF117
C20ORF194
C20ORF199
C20ORF43
C20ORF7
C21ORF34
C21ORF57
C21ORF66
C2CD3
C2ORF3
C3ORF17
C4ORF31
C4ORF32
C4ORF41
C4ORF46
C5ORF25
C5ORF32
C5ORF42
C5ORF49
C6ORF134
C6ORF162
C6ORF182
C6ORF89
C7ORF23
C7ORF60
C8ORF38
C8ORF44
C8ORF76
C9ORF102
C9ORF130
C9ORF4
C9ORF5
C9ORF84
C9ORF91
C9ORF95
CA1
CA10
CA8
CACNA1A
CACNA1B
CACNA1C
CACNA1D
CACNA1G
CACNA1I
CACNA2D2
CACNB2
CADM2
CADPS2
CALD1
CALN1
CAMK1D
CAMK4
CAMSAP1
CAND1
CANX
CAPN5
CAPRIN1
CAPS2
CARD8
CARS2
CASC1
CASK
CASP6
CAST
CAT
CATSPERB
CBARA1
CBFA2T2
CBFA2T3
CBL
CBX5
CCAR1
CCBP2
CCDC110
CCDC113
CCDC117
CCDC122
CCDC126
CCDC138
CCDC144A
CCDC18
CCDC3
CCDC34
CCDC36
CCDC50
CCDC55
CCDC57
CCDC6
CCDC67
CCDC91
CCDC92
CCDC93
CCDC94
CCNB1IP1
CCND3
CCNDBP1
CCNE1
CCNY
CCR6
CCR9
CCT2
CD47
CD58
CD59
CDC123
CDC34
CDC42
CDH11
CDH12
CDH26
CDH8
CDK5RAP1
CDKL1
CDON
CEP290
CEP78
CERCAM
CFTR
CHAF1A
CHD1
CHD2
CHD5
CHD6
CHD7
CHD9
CHERP
CHFR
CHID1
CHKA
CHKB
CHL1
CHM
CHMP4A
CHMP5
CHMP7
CHN1
CHN2
CHPT1
CHST11
CHST12
CIB2
CIITA
CISD2
CIT
CKAP4
CLASP2
CLCC1
CLCN2
CLCN5
CLDN11
CLGN
CLIC4
CLIC5
CLIC6
CLIP1
CLK4
CLN8
CLSTN2
CLSTN3
CLTB
CLUAP1
CLYBL
CMTM5
CNDP1
CNGB3
CNKSR2
CNOT6
CNPY3
CNTN1
CNTN4
CNTNAP2
CNTNAP4
CNTNAP5
COBL
COG3
COG6
COL11A1
COL4A3BP
COL4A5
COL6A1
COL9A3
COMMD10
COPE
COPG2
COPS7B
CORO1C
CORO2B
COX16
COX4I1
COX6A1
COX7A2
COX7A2L
CPAMD8
CPD
CPE
CPEB1
CPM
CPN1
CPNE4
CPNE8
CPNE9
CPSF2
CPSF6
CPT1B
CREBL2
CREBZF
CRELD1
CRLF1
CRTC3
CRYAB
CRYZL1
CSGALNACT2
CSK
CSMD1
CSMD3
CSNK1A1
CSNK1G1
CSNK1G3
CSTF3
CTAGE5
CTCFL
CTDP1
CTDSP2
CTDSPL2
CTNNA1
CTNNA2
CTNNBL1
CTNND2
CTNS
CTSB
CTSK
CUL5
CXORF15
CYB5B
CYB5D2
CYB5R3
CYLC2
CYP46A1
CYP4F8
CYP4V2
DAB1
DAB2
DACH1
DBC1
DBN1
DBNDD2
DCI
DCLK1
DCLRE1C
DDHD1
DDR2
DDX1
DDX17
DDX27
DDX47
DDX52
DDX54
DDX59
DDX60L
DENND1B
DENND2A
DENND3
DENND4C
DENND5A
DENND5B
DFNA5
DFNB59
DGKI
DGKQ
DGUOK
DHRS12
DHRS9
DHX16
DHX29
DHX34
DHX9
DIAPH1
DICER1
DIS3L
DIXDC1
DKC1
DLG1
DLG4
DLGAP1
DMD
DMXL2
DNAH17
DNAH7
DNAH9
DNAJB9
DNAJC12
DNAJC21
DNAJC25
DNAJC27
DNAJC3
DNAJC6
DNASE1
DNER
DNMBP
DNPEP
DOCK1
DOCK5
DOCK6
DOCK7
DOCK9
DOK6
DPF3
DPP10
DPP6
DPP8
DPYD
DPYSL2
DPYSL3
DSC3
DSCAM
DSCAML1
DSEL
DST
DTD1
DTNBP1
DTYMK
DUS1L
DUSP22
DVL1
DYNC1H1
DYNC2H1
DYRK1A
DYX1C1
EARS2
EBAG9
ECHDC2
ECT2
EDEM3
EEF1E1
EEF2
EFHA2
EFHC2
EFNA5
EGFL6
EHBP1
EHMT1
EIF2AK2
EIF2B3
EIF2C2
EIF2S1
EIF3C
EIF3K
EIF4A1
EIF4A2
EIF4E2
EIF4G1
EIF4G3
EIF5A
ELAVL1
ELAVL4
ELF2
ELMO1
ELOVL2
ELOVL4
ELOVL5
ELOVL6
ELP3
EML1
EML2
ENAH
ENOPH1
ENOX2
ENPP6
ENPP7
ENSA
EP300
EP400
EPB41L1
EPB41L4A
EPB41L4B
EPC1
EPHA3
EPHA7
EPN1
EPRS
EPS15
ERBB3
ERC1
ERCC3
ERG
ERGIC1
ERICH1
ERLIN1
ERO1L
ESD
ESF1
ETS2
ETV5
ETV6
EWSR1
EXOC6
EXOC6B
EXT1
EXTL2
FADS1
FAIM2
FAM101B
FAM102B
FAM110B
FAM114A2
FAM115A
FAM117A
FAM118B
FAM120A
FAM120B
FAM125A
FAM126A
FAM129A
FAM134C
FAM135A
FAM160A1
FAM160A2
FAM161A
FAM164A
FAM168A
FAM169A
FAM175B
FAM177A1
FAM18A
FAM19A5
FAM3C
FAM40B
FAM45A
FAM48A
FAM49A
FAM49B
FAM5C
FAM65B
FAM69A
FAM69B
FAM73A
FAM83B
FARP1
FARSB
FAT3
FBXL16
FBXL17
FBXL4
FBXO11
FBXO22
FBXO25
FBXO28
FBXO38
FBXO42
FBXO7
FBXO9
FBXW2
FBXW7
FDX1
FGD4
FGF1
FGF12
FGF18
FGFR1OP
FGFR1OP2
FGFR2
FIGNL1
FILIP1
FKBP9
FLCN
FLRT2
FLYWCH1
FMNL2
FN1
FN3KRP
FNBP1
FNDC3B
FNTB
FOXJ2
FOXJ3
FOXK1
FOXO3
FOXP1
FREM3
FRMD4A
FRMD4B
FRRS1
FRS2
FRYL
FSD1L
FUCA1
FUCA2
FUT5
FYTTD1
FZR1
GAB2
GABBR2
GABRA2
GABRB2
GABRB3
GABRG2
GABRG3
GAK
GALNT7
GANC
GAP43
GAPVD1
GARNL3
GART
GATAD2B
GBE1
GDAP2
GDNF
GDPD1
GEMIN6
GFM1
GFOD2
GFPT1
GFPT2
GFRA2
GGA2
GIGYF2
GLE1
GLG1
GLOD4
GLRA3
GLRB
GLRX3
GLS
GLT1D1
GLT8D1
GMDS
GMEB1
GMEB2
GNA12
GNA14
GNAL
GNAQ
GNAS
GNB1
GNB4
GNB5
GNE
GNG2
GNG4
GNG7
GNL3L
GNS
GOLGA3
GOLGA4
GOLGA7
GOLGA8B
GOLGB1
GOLIM4
GOLPH3
GOLSYN
GON4L
GOSR1
GOT2
GP1BB
GPAM
GPBP1
GPBP1L1
GPD1L
GPHN
GPM6A
GPR107
GPR126
GPR155
GPR158
GPR176
GPR180
GPR63
GPR98
GPSM2
GPT
GRB2
GREM1
GREM2
GRIA2
GRIA3
GRIA4
GRID1
GRIK2
GRIN2A
GRINL1A
GRK4
GRM7
GSPT1
GSTA4
GSTCD
GSTO2
GTDC1
GTF2H3
GTF3C1
GULP1
HCN1
HDAC2
HDAC8
HDAC9
HDDC2
HEATR5B
HECTD1
HELZ
HERC3
HERC4
HEXIM2
HGSNAT
HHAT
HIF3A
HINT1
HINT3
HIP1R
HIPK1
HIPK4
HIST1H4E
HIST1H4H
HIST1H4J
HIST1H4K
HIST1H4L
HIVEP1
HIVEP2
HK1
HKR1
HLA-DPB2
HLF
HMGA2
HMGB1
HMGCLL1
HMOX2
HMP19
HNRNPA1
HNRNPH1
HNRNPL
HNRNPM
HNRNPR
HNRNPUL1
HOMER1
HOPX
HPCAL1
HPGD
HPS1
HRASLS
HS2ST1
HS6ST2
HS6ST3
HSD17B11
HSD17B4
HSDL2
HTT
HUWE1
IBTK
ICA1L
IDE
IDI1
IFI44L
IFI6
IFIT1
IFT172
IFT80
IGFBP7
IGHG1
IGLV2-23
IGSF3
IKBKAP
IKBKB
IKZF4
IKZF5
IL17RC
IL1RAPL1
IL1RAPL2
IL27RA
IL6ST
IMPACT
ING1
ING2
ING4
INO80
INPP1
INPP5A
INPP5F
INSR
INTS1
INTU
IPO5
IPO8
IPP
IQCA1
IQCE
IQCK
IQGAP1
IQSEC3
IRAK1BP1
IREB2
ITFG1
ITGA8
ITGAV
ITGB8
ITGBL1
ITIH5
ITPR2
ITSN1
ITSN2
IVL
JAK1
JAZF1
KANK1
KANK2
KATNAL1
KATNB1
KBTBD11
KBTBD2
KCMF1
KCNAB1
KCNAB2
KCND3
KCNE3
KCNH5
KCNJ6
KCNK1
KCNK10
KCNQ4
KCNQ5
KCNT2
KCTD16
KCTD2
KDELR3
KDSR
KHDRBS3
KIAA0020
KIAA0101
KIAA0182
KIAA0226
KIAA0232
KIAA0319
KIAA0427
KIAA0467
KIAA0513
KIAA0528
KIAA0556
KIAA0907
KIAA1012
KIAA1033
KIAA1107
KIAA1109
KIAA1217
KIAA1409
KIAA1430
KIAA1468
KIAA1598
KIAA1841
KIAA1919
KIAA2026
KIDINS220
KIF16B
KIF1B
KIF25
KIF2C
KIF3B
KIF6
KIFAP3
KIN
KLHDC4
KLHL14
KLHL23
KLHL29
KLHL5
KLHL9
KLK5
KNDC1
KPNA1
KPNA3
KRBA2
KSR1
KSR2
KTELC1
L3MBTL3
LACTB2
LAMA2
LAMA3
LAMB1
LAMP1
LAPTM4A
LAPTM4B
LARP1
LARP7
LARS
LASS6
LATS2
LCORL
LDB1
LDLRAD3
LEPRE1
LETM1
LHFPL4
LIMCH1
LIMS1
LIPA
LIPG
LITAF
LMBR1
LMCD1
LMF2
LMO7
LMOD3
LNX1
LONP1
LONP2
LONRF2
LONRF3
LPAR1
LPCAT2
LPCAT3
LPHN2
LPHN3
LPP
LPXN
LRBA
LRCH1
LRCH2
LRCH3
LRFN5
LRGUK
LRP2
LRP8
LRPPRC
LRRC16A
LRRC2
LRRC40
LRRC58
LRRC8B
LRRFIP2
LRRTM2
LSS
LUC7L2
LUZP1
LYPLA1
LYPLAL1
LYRM4
LYRM7
MACF1
MACROD2
MAGED2
MAGI1
MAGI2
MAGOH
MAML2
MAN1A1
MAN1B1
MAN2A1
MAN2B2
MANEA
MAP2K2
MAP2K5
MAP3K2
MAP3K7
MAP3K7IP3
MAP3K9
MAP4K4
MAP4K5
MAP7D2
MAPK1
MAPK10
MAPK14
MAPK4
MAPK8IP3
MAPK9
MAPKAP1
MARCH-1
MARK1
MARS
MASP2
MAST2
MBD2
MBD5
MBNL1
MBNL2
MBP
MCC
MCCC1
MCF2L2
MCM3
MCM3AP
MDGA2
ME1
ME2
ME3
MED13L
MED14
MED21
MED30
MED31
MED7
MED8
MEF2C
MEGF10
MERTK
MEST
METT10D
MFF
MFN1
MFNG
MFSD1
MFSD8
MGAT5B
MIB1
MICAL2
MITF
MKLN1
MLL5
MLLT10
MLLT3
MLXIP
MMAA
MMD
MMP16
MMP24
MMP25
MMP28
MND1
MOBKL1B
MOBKL2B
MORN5
MPHOSPH6
MPP6
MPP7
MPPED2
MPZL1
MRAP2
MRPL19
MRPL3
MRPL33
MRPL37
MRPS28
MRPS35
MRPS5
MSH2
MSRA
MSRB2
MTA3
MTDH
MTERFD2
MTFR1
MTMR12
MTR
MTUS1
MUC13
MUM1
MUSK
MUTED
MYCBP
MYCBP2
MYH10
MYH11
MYH15
MYLK
MYO10
MYO1E
MYO6
MYO9A
MYOM2
MYOM3
MYT1L
NACA
NADK
NAF1
NAGK
NALCN
NANS
NARF
NAV2
NAV3
NCALD
NCAM1
NCAM2
NCK1
NCKAP1
NCOA2
NCOR1
NCOR2
NDE1
NDFIP2
NDRG3
NDST1
NDUFA10
NDUFAB1
NDUFB2
NDUFS4
NEBL
NECAP1
NEDD1
NEDD4
NEDD4L
NEGR1
NEK4
NEK7
NEO1
NETO1
NF1
NF2
NFE2L3
NFIB
NFIC
NFKB1
NFRKB
NFX1
NFYC
NGB
NIPSNAP1
NKAIN2
NKAP
NKD2
NLGN1
NLN
NLRP10
NME7
NMT2
NNMT
NNT
NOB1
NOL10
NOL7
NOS1AP
NOTCH1
NOTCH4
NOX5
NPAS3
NPC1
NPHP3
NPHP4
NPM1
NQO2
NR1D2
NR2C2
NR3C1
NRG3
NRK
NRP1
NRXN1
NRXN3
NSD1
NSMAF
NSMCE4A
NSUN5
NT5C2
NT5DC3
NTAN1
NTN4
NTRK2
NTRK3
NUCB2
NUDT4
NUDT6
NUFIP1
NUFIP2
NUMA1
NUMB
NUP160
NUP214
NUP88
NUP98
NUPL1
OCA2
OCEL1
ODF2
ODF2L
ODZ3
OFCC1
OGDH
OGFOD1
OLFM1
OMA1
OPCML
OR3A2
OSBPL1A
OSBPL8
OSBPL9
OSTF1
OSTM1
OXCT1
OXR1
P2RY14
P4HB
PAAF1
PABPN1
PACS2
PACSIN2
PADI1
PAG1
PAH
PAK1
PAK2
PALLD
PALM2
PALM2-AKAP2
PAM
PAN3
PANK1
PAPOLA
PAPOLG
PAPPA2
PAQR8
PARD3B
PARL
PARN
PARP14
PARP6
PARVB
PATL1
PAX2
PAX3
PAX4
PBX1
PCDH11X
PCDH17
PCDH7
PCDH9
PCDHGA10
PCDHGA2
PCDHGA3
PCDHGB3
PCF11
PCM1
PCNT
PCNX
PCSK2
PCYOX1
PCYT2
PDCD11
PDCL
PDE11A
PDE1A
PDE1C
PDE4A
PDE4D
PDE7A
PDE8A
PDE8B
PDGFRL
PDHA1
PDHX
PDIA4
PDIA5
PDLIM5
PDPK1
PDS5A
PDS5B
PDSS2
PDXK
PDZRN3
PDZRN4
PECR
PELI1
PEX26
PEX5L
PFKL
PGAP1
PGBD1
PGBD5
PGPEP1
PHACTR1
PHACTR2
PHC3
PHF14
PHF20
PHKB
PHLDA2
PHRF1
PHTF2
PI4K2A
PIAS1
PICALM
PIGK
PIGL
PIK3C2A
PIK3C3
PIK3CA
PIK3R1
PIK3R3
PIK3R4
PIP5K1A
PIP5K1B
PITPNA
PITPNC1
PITPNM2
PITRM1
PKD1
PKN2
PKNOX1
PKNOX2
PKP3
PLA2G6
PLA2R1
PLCB1
PLCG2
PLCL1
PLCL2
PLD5
PLD6
PLDN
PLEKHB1
PLEKHB2
PLEKHG4B
PLSCR4
PLXNA2
PMPCB
PMS1
PNMAL1
PNPLA4
PNPLA8
PNPO
POFUT2
POLDIP3
POLH
POLR1B
POLR2H
POLR2I
POSTN
PPARA
PPFIA2
PPID
PPIL4
PPM1A
PPM1B
PPM1F
PPM1K
PPP1CB
PPP1CC
PPP1R12C
PPP1R13B
PPP1R15A
PPP1R7
PPP1R9A
PPP2R1A
PPP2R2B
PPP2R5A
PPP2R5C
PPP2R5E
PPP3CA
PPP3CC
PPP3R1
PPP4R1
PPTC7
PRC1
PRDM15
PRDM2
PRDX2
PREX1
PRKAA1
PRKAB2
PRKAR1B
PRKCB
PRKCE
PRKCI
PRKCQ
PRKD1
PRLR
PRMT2
PROM1
PROSC
PRPF4B
PRPS2
PRPSAP1
PRPSAP2
PRR14
PRSS3
PRSS7
PRTFDC1
PSCA
PSD3
PSEN1
PSMA7
PSMD12
PSME4
PSPC1
PSRC1
PTAR1
PTBP2
PTCD2
PTCD3
PTCH1
PTCHD1
PTEN
PTGR2
PTK2B
PTN
PTP4A1
PTPLAD1
PTPN3
PTPN5
PTPRA
PTPRD
PTPRG
PTPRK
PTPRM
PTPRN2
PTPRO
PTPRR
PUM1
PUM2
PURG
PUS10
PUS7
PWWP2B
PXMP2
PXMP4
RAB10
RAB18
RAB21
RAB2A
RAB33B
RAB3C
RAB3GAP1
RAB3IP
RAB40B
RABEP1
RABGAP1L
RABIF
RAD17
RAD50
RAD51C
RAE1
RAF1
RAI1
RALGPS1
RALYL
RANBP3
RANBP9
RANGRF
RAP1GDS1
RAPGEF2
RAPGEF4
RAPGEF5
RARS2
RASA1
RASA3
RASAL2
RASGRF2
RASGRP3
RBBP9
RBCK1
RBL1
RBM33
RBM5
RBM6
RBM9
RBMS1
RBMS3
RBP7
RC3H2
RCOR3
RDH10
RDX
REEP3
REPS1
RERE
REV3L
RFPL2
RFX1
RFX3
RGL1
RGS12
RGS5
RHBDD2
RHOA
RHOB
RICTOR
RIF1
RIMS2
RIMS3
RIN3
RIT1
RIT2
RLF
RNASET2
RNF111
RNF114
RNF115
RNF130
RNF14
RNF141
RNF144A
RNF145
RNF149
RNF152
RNF165
RNF169
RNF17
RNF175
RNF180
RNF207
RNF213
RNF220
RNGTT
ROCK1
RORA
RORB
RP1-21O18.1
RPA1
RPA2
RPL13
RPL18
RPL22L1
RPL27A
RPL32P3
RPL5
RPL7
RPLP1
RPLP2
RPN2
RPP40
RPRD2
RPS6KA5
RPS7
RPUSD4
RRAGA
RRM1
RRM2B
RRP1
RRP12
RSF1
RSPRY1
RTEL1
RTF1
RTN1
RUFY2
RUNX1T1
RXFP1
RYBP
SACS
SAMD12
SAMD3
SAMD8
SAMSN1
SAP30BP
SASS6
SATB1
SBNO1
SCARB2
SCD
SCD5
SCFD1
SCHIP1
SCML2
SCN10A
SCN1A
SCO2
SCOC
SCYL2
SDC2
SDCCAG8
SDF4
SDHC
SDK2
SEC14L1
SEC14L2
SEC14L5
SEC16A
SEC23A
SEC61B
SEC63
SEMA3C
SEMA3E
SEMA4F
SEMA6A
SENP3
SEPT-5
SEPT-8
SERPINI2
SESN3
SETD2
SETD3
SETD5
SEZ6L
SF3A2
SF3A3
SFRS12IP1
SFRS3
SFRS7
SFRS8
SGCB
SGCD
SGIP1
SGK2
SGK3
SGSH
SGSM2
SH3BP5
SH3D19
SH3GL3
SH3KBP1
SH3PXD2A
SH3PXD2B
SH3YL1
SHANK2
SHCBP1
SHOC2
SHPK
SHROOM2
SIAH1
SIGIRR
SIGLEC15
SIPA1L3
SKAP1
SKI
SKIV2L2
SLAIN1
SLAIN2
SLC12A8
SLC13A4
SLC16A14
SLC1A1
SLC22A15
SLC22A16
SLC22A18
SLC24A2
SLC24A3
SLC25A12
SLC25A16
SLC25A17
SLC25A25
SLC25A40
SLC25A46
SLC27A4
SLC29A1
SLC2A11
SLC2A13
SLC2A14
SLC2A9
SLC30A7
SLC30A8
SLC30A9
SLC34A2
SLC35A3
SLC37A3
SLC38A10
SLC39A14
SLC43A2
SLC44A1
SLC44A5
SLC46A3
SLC4A10
SLC4A4
SLC4A5
SLC6A13
SLC7A1
SLC7A11
SLC7A14
SLC7A6
SLC7A8
SLC8A1
SLC9A11
SLC9A5
SLCO3A1
SLIT1
SMAD1
SMAD2
SMAD3
SMAD9
SMARCA4
SMARCAL1
SMARCC1
SMC4
SMG1
SMN1
SMPDL3A
SMURF2
SNAP23
SNAPC1
SNCA
SNED1
SNRPN
SNTB2
SNTG1
SNURF
SNX10
SNX14
SNX24
SNX25
SNX3
SNX7
SOD1
SORBS2
SORCS1
SOS2
SOX5
SPAG16
SPAG8
SPAG9
SPAST
SPATA5
SPATA5L1
SPCS2
SPG7
SPIRE1
SPOCK1
SPOCK3
SPTBN1
SPTBN2
SPTLC2
SR140
SREBF2
SRGAP3
SRM
SRPK1
SRR
SRRM2
SS18
SS18L1
SS18L2
SSBP2
SSR1
SSU72
SSX2IP
ST3GAL3
ST3GAL4
ST6GALNAC3
ST7
ST7L
STAM2
STAMBPL1
STARD13
STAT1
STAT5B
STAU1
STAU2
STEAP3
STK11
STK24
STK3
STK33
STK35
STK38L
STK39
STMN4
STOM
STOX2
STRBP
STRN3
STT3A
STT3B
STX16
STX1A
STX4
STX6
STXBP5L
STXBP6
SUCLG1
SUFU
SULT4A1
SUMO3
SUPT3H
SURF4
SURF6
SV2B
SYK
SYNE1
SYNE2
SYNJ2BP
SYNPO2
SYNPR
SYS1
SYT1
SYT2
SYT3
SYTL2
TACC1
TACC2
TAF1B
TAF2
TAF3
TAF4B
TALDO1
TANC1
TANC2
TARSL2
TAS2R14
TATDN3
TAX1BP1
TBC1D1
TBC1D14
TBC1D15
TBC1D22B
TBC1D5
TBC1D9B
TBCB
TBK1
TBL2
TBXAS1
TCF25
TCF4
TCFL5
TCP11L2
TCTE3
TCTN3
TDRD3
TDRD7
TEK
TF
TFCP2
TFDP1
TFDP2
THEM4
THRAP3
THRB
THSD7A
THTPA
TIAM2
TIPRL
TJP3
TLE2
TLE4
TLK1
TLK2
TLN1
TLN2
TM2D1
TM7SF3
TMBIM4
TMC5
TMED4
TMED7
TMEFF2
TMEM107
TMEM108
TMEM11
TMEM129
TMEM131
[truncated: 267 more rows]

## Sheet: Testis
Gene Symbol
A2LD1
A2M
A2ML1
AAAS
AARS
ABAT
ABCA12
ABCA3
ABCA8
ABCA9
ABCB10
ABCB11
ABCB5
ABCB9
ABCC1
ABCC12
ABCC4
ABCC5
ABCD3
ABCG2
ABHD2
ABHD3
ABHD8
ABI2
ABI3BP
ABL1
ABLIM1
ABR
ACACA
ACAD8
ACADSB
ACBD6
ACO1
ACOT11
ACOT7
ACP6
ACPL2
ACRBP
ACSL3
ACSM3
ACSS1
ACSS2
ACSS3
ACTG2
ACTL6A
ACTRT2
ACVR1
ACVR1B
ACVR2A
ADAD1
ADAM12
ADAM18
ADAM23
ADAM30
ADAM32
ADAM9
ADAMTS17
ADAMTS3
ADAMTS5
ADAMTS6
ADAMTS9
ADAMTSL3
ADAR
ADARB1
ADCK1
ADCY1
ADCY10
ADCY2
ADCY9
ADD3
ADH1B
ADH4
ADH5
ADIPOR2
ADK
ADNP2
ADORA3
ADSS
ADSSL1
AFAP1
AFF1
AFF3
AFF4
AFG3L1
AFTPH
AGBL1
AGK
AGPAT3
AGPAT4
AGPAT5
AGTR1
AGXT2L1
AHCTF1
AHCYL1
AHCYL2
AHRR
AHSA2
AIFM1
AIG1
AJAP1
AK3
AK5
AKAP13
AKAP2
AKAP3
AKAP7
AKAP8L
AKR1B1
AKT1
AKT2
AKT3
ALDH1A2
ALDH1A3
ALDH1L1
ALDH2
ALDOA
ALG2
ALG6
ALK
ALKBH1
ALKBH5
ALLC
ALOX5
ALPK1
ALS2CR11
ALS2CR12
ALS2CR8
AMACR
AMBP
AMDHD1
AMDHD2
AMH
AMOTL1
AMPH
AMY2B
AMZ2
ANGPT1
ANK1
ANK2
ANKDD1A
ANKFN1
ANKFY1
ANKH
ANKHD1
ANKLE2
ANKMY1
ANKMY2
ANKRD10
ANKRD11
ANKRD13C
ANKRD18A
ANKRD20A1
ANKRD20B
ANKRD26
ANKRD28
ANKRD29
ANKRD30A
ANKRD37
ANKRD44
ANKRD49
ANKRD50
ANKRD55
ANKRD6
ANKRD7
ANKS1A
ANKS1B
ANO10
ANO3
ANP32B
ANP32E
ANUBL1
ANXA2
AP1G2
AP2A2
AP3S2
AP4E1
AP4S1
APAF1
APBA1
APBB2
APLP2
APP
APPBP2
APPL2
AQR
ARFGAP1
ARFGAP2
ARFGEF2
ARFIP1
ARG2
ARGLU1
ARHGAP12
ARHGAP20
ARHGAP21
ARHGAP25
ARHGAP26
ARHGAP29
ARHGAP6
ARHGAP9
ARHGEF10
ARHGEF10L
ARHGEF11
ARHGEF18
ARHGEF3
ARHGEF4
ARHGEF7
ARID1B
ARID3B
ARID4B
ARID5B
ARIH1
ARL1
ARL15
ARL3
ARL4A
ARL6IP1
ARL6IP6
ARL9
ARMC2
ARMC7
ARMC9
ARMCX3
ARNT
ARNT2
ARRB1
ARRB2
ARSG
ASB3
ASB4
ASB7
ASB9
ASCC1
ASF1B
ASH2L
ASPH
ASPHD2
ASTN2
ATAD2
ATAD3A
ATE1
ATF1
ATF2
ATF6
ATF7
ATF7IP
ATG10
ATG5
ATG9B
ATM
ATMIN
ATP11A
ATP11B
ATP11C
ATP13A3
ATP1A3
ATP2A2
ATP2B1
ATP5G1
ATP5H
ATP6V0A2
ATP6V0C
ATP6V0D1
ATP6V0E1
ATP6V1D
ATP6V1E1
ATP6V1G1
ATP8A1
ATP8A2
ATP8B1
ATP8B2
ATP8B3
ATP8B4
ATP9A
ATP9B
ATPBD4
ATR
ATRN
ATRNL1
ATXN1
ATXN10
ATXN7
ATXN7L1
AURKA
AUTS2
B3GALT1
B3GALTL
B3GNT5
B4GALT5
BACE2
BACH1
BAG1
BAI3
BAIAP2L1
BANP
BAZ1A
BAZ2A
BAZ2B
BBS9
BBX
BCAM
BCAR3
BCAS3
BCAT1
BCDIN3D
BCL2
BCL2L1
BCL2L13
BCL6
BCOR
BDH2
BDP1
BEST3
BGN
BICC1
BICD1
BIRC2
BIRC6
BIVM
BLNK
BLVRA
BLVRB
BMP2K
BMPR1A
BMPR1B
BNC2
BNIP3
BNIP3L
BPGM
BPHL
BPIL2
BPTF
BRAF
BRAP
BRCA2
BRD1
BRD4
BRDT
BRE
BRMS1L
BRPF3
BRUNOL4
BSG
BTBD2
BTBD9
BTRC
BUD13
BVES
BZW1
C10ORF107
C10ORF119
C10ORF140
C10ORF18
C10ORF4
C10ORF53
C10ORF68
C10ORF79
C10ORF84
C10ORF90
C10ORF92
C11ORF30
C11ORF44
C11ORF49
C11ORF65
C11ORF74
C11ORF84
C11ORF88
C12ORF28
C12ORF29
C12ORF35
C12ORF4
C12ORF48
C12ORF5
C12ORF50
C12ORF51
C12ORF60
C12ORF66
C12ORF69
C13ORF1
C13ORF16
C13ORF26
C14ORF102
C14ORF135
C14ORF143
C14ORF145
C14ORF156
C14ORF2
C14ORF23
C14ORF43
C15ORF33
C16ORF13
C16ORF35
C16ORF52
C16ORF53
C16ORF62
C16ORF73
C16ORF79
C17ORF56
C17ORF57
C17ORF58
C17ORF62
C17ORF63
C17ORF81
C17ORF85
C17ORF97
C18ORF1
C18ORF10
C18ORF22
C18ORF25
C18ORF34
C18ORF45
C18ORF54
C18ORF55
C18ORF8
C19ORF22
C19ORF56
C19ORF62
C19ORF70
C1ORF101
C1ORF103
C1ORF112
C1ORF14
C1ORF150
C1ORF168
C1ORF175
C1ORF21
C1ORF49
C1ORF56
C1ORF59
C1ORF65
C1ORF69
C1ORF87
C1ORF9
C1ORF94
C1S
C20ORF117
C20ORF132
C20ORF152
C20ORF194
C20ORF199
C20ORF26
C20ORF43
C20ORF62
C20ORF7
C21ORF34
C21ORF49
C21ORF57
C21ORF59
C21ORF66
C21ORF70
C2CD3
C2ORF16
C2ORF29
C2ORF3
C2ORF39
C3ORF17
C3ORF23
C3ORF26
C3ORF58
C3ORF67
C4ORF19
C4ORF31
C4ORF32
C4ORF37
C4ORF41
C4ORF46
C4ORF47
C5AR1
C5ORF25
C5ORF32
C5ORF41
C5ORF49
C5ORF51
C6ORF10
C6ORF106
C6ORF118
C6ORF134
C6ORF136
C6ORF142
C6ORF162
C6ORF165
C6ORF182
C6ORF192
C6ORF57
C6ORF89
C7
C7ORF23
C7ORF38
C7ORF50
C7ORF58
C7ORF60
C7ORF62
C8ORF38
C8ORF42
C8ORF44
C8ORF48
C8ORF76
C9ORF102
C9ORF126
C9ORF130
C9ORF156
C9ORF4
C9ORF43
C9ORF5
C9ORF68
C9ORF84
C9ORF86
C9ORF93
C9ORF95
C9ORF98
CA10
CA8
CABIN1
CACNA1A
CACNA1D
CACNA1I
CACNA2D2
CACNA2D4
CACNB2
CADM1
CADPS
CADPS2
CALCOCO2
CALD1
CALN1
CALR3
CAMK4
CAMKK1
CAMSAP1
CAMTA1
CAND1
CANX
CAP2
CAPN11
CAPN14
CAPN5
CAPRIN1
CAPZA1
CARD10
CARD8
CARS2
CASC1
CASC3
CASC4
CASP6
CASP7
CASP8
CAT
CATSPER3
CATSPERB
CAV1
CBARA1
CBFA2T2
CBL
CBX5
CBX7
CCAR1
CCBE1
CCDC11
CCDC110
CCDC113
CCDC117
CCDC122
CCDC126
CCDC138
CCDC141
CCDC147
CCDC15
CCDC18
CCDC19
CCDC3
CCDC34
CCDC36
CCDC38
CCDC40
CCDC42
CCDC46
CCDC50
CCDC57
CCDC6
CCDC60
CCDC63
CCDC65
CCDC67
CCDC68
CCDC69
CCDC7
CCDC77
CCDC79
CCDC81
CCDC83
CCDC87
CCDC88C
CCDC91
CCDC92
CCDC93
CCDC94
CCNDBP1
CCNY
CCR9
CCRN4L
CCS
CCT2
CD109
CD163L1
CD2AP
CD38
CD47
CD58
CD59
CD9
CDC123
CDC20B
CDC42
CDC42BPB
CDCA7L
CDH11
CDH12
CDH18
CDH2
CDH7
CDK10
CDKN2AIPNL
CDO1
CDON
CDYL
CEBPG
CECR5
CELSR1
CENPA
CENPM
CENPN
CEP152
CEP170
CEP290
CEP78
CERK
CETN3
CFD
CFDP1
CFLAR
CFTR
CHAF1A
CHCHD6
CHD1
CHD2
CHD4
CHD6
CHD9
CHERP
CHFR
CHGA
CHI3L2
CHIC1
CHKA
CHKB
CHL1
CHM
CHMP4A
CHMP5
CHMP7
CHN1
CHN2
CHODL
CHPT1
CHRDL1
CHRM3
CHRNB3
CHST12
CHST9
CHSY1
CIB2
CISD1
CISD2
CIT
CKAP2
CKAP2L
CKAP4
CKAP5
CKMT2
CLASP1
CLASP2
CLCC1
CLCN2
CLCN5
CLCN7
CLDN10
CLDN11
CLEC16A
CLGN
CLIC4
CLIC5
CLIC6
CLIP1
CLK2
CLK4
CLMN
CLN8
CLPTM1L
CLSTN1
CLTB
CLTCL1
CLUAP1
CLYBL
CMAS
CMIP
CMTM4
CMYA5
CNBD1
CNGB3
CNNM2
CNOT10
CNOT6
CNPY3
CNTLN
CNTN1
CNTN4
CNTNAP2
CNTNAP5
CNTROB
COBL
COBLL1
COG3
COG5
COL12A1
COL13A1
COL14A1
COL18A1
COL21A1
COL22A1
COL23A1
COL24A1
COL25A1
COL27A1
COL2A1
COL4A1
COL4A2
COL4A3
COL4A3BP
COL4A5
COL4A6
COL5A1
COL5A2
COL6A2
COLEC11
COMMD7
COPB2
COPE
COPG2
COPS7A
COPS7B
COQ5
CORIN
CORO1C
CORO2A
COX16
COX19
COX4I1
COX6A1
COX7A2
COX7A2L
COX7B2
CPA2
CPA5
CPAMD8
CPD
CPE
CPEB1
CPM
CPN1
CPNE3
CPNE8
CPS1
CPSF1
CPSF2
CPSF6
CPT1B
CPXCR1
CREB5
CREBL2
CREBZF
CRELD1
CRISPLD2
CRK
CROCC
CRTC3
CRYAB
CRYL1
CRYZL1
CSGALNACT1
CSGALNACT2
CSMD1
CSNK1A1
CSNK1G1
CSNK1G3
CSPP1
CSTF3
CTAGE5
CTCFL
CTDP1
CTDSP2
CTDSPL
CTDSPL2
CTHRC1
CTNNA1
CTNND2
CTNS
CTRL
CTSB
CTSK
CTSS
CTTNBP2NL
CUL1
CUL5
CUX1
CYB5B
CYB5D2
CYB5R3
CYFIP1
CYLC2
CYP2B6
CYP2C19
CYP2C8
CYP46A1
CYP4V2
CYTH1
DAAM2
DAB1
DAB2
DAB2IP
DACH1
DBC1
DBN1
DCLK1
DCLRE1C
DCTN1
DCTN4
DCUN1D2
DDHD1
DDR2
DDX1
DDX17
DDX20
DDX25
DDX27
DDX31
DDX47
DDX51
DDX52
DDX59
DDX60
DEAF1
DEFB124
DENND1A
DENND1B
DENND2A
DENND4A
DENND4C
DENND5B
DEPDC1B
DEPDC5
DFNA5
DFNB59
DGCR8
DGKH
DGKI
DGUOK
DHODH
DHRS12
DHRS4L2
DHRS7
DHRS9
DHX16
DHX29
DHX33
DHX34
DHX35
DHX36
DHX57
DIAPH3
DICER1
DIP2A
DIP2B
DIP2C
DIS3L
DIS3L2
DISP1
DIXDC1
DKC1
DLC1
DLEC1
DLG1
DLGAP1
DMD
DMGDH
DMRT1
DMXL1
DNA2
DNAH10
DNAH2
DNAH6
DNAH7
DNAH8
DNAI1
DNAJB9
DNAJC1
DNAJC12
DNAJC2
DNAJC21
DNAJC25
DNAJC27
DNAJC3
DNAJC5
DNAJC5B
DNASE1
DNM3
DNMBP
DNMT1
DNPEP
DNTTIP1
DOCK1
DOCK3
DOCK4
DOCK5
DOCK6
DOCK7
DOCK8
DOCK9
DOM3Z
DPF3
DPP10
DPP6
DPP8
DPPA4
DPY19L3
DPYD
DPYSL2
DPYSL3
DSCAM
DSE
DSEL
DSG1
DST
DTNA
DTNBP1
DUS3L
DUSP12
DUSP15
DUSP16
DUSP22
DUSP5
DUSP6
DVL1
DVL3
DYM
DYNC2H1
DYNLRB1
DYNLT1
E2F2
E2F5
EARS2
EBAG9
EBF1
EBF3
EBNA1BP2
ECE1
ECHDC2
EDC3
EEF1E1
EEF2
EEF2K
EFCAB5
EFCAB6
EFCAB7
EFHA2
EFHC2
EFNA5
EFNB2
EFR3A
EFTUD1
EGFL6
EGFR
EGLN2
EHBP1
EHD1
EHMT1
EIF1B
EIF2AK2
EIF2B3
EIF2C2
EIF2S1
EIF3H
EIF3K
EIF3M
EIF4A1
EIF4A2
EIF4E2
EIF4G1
EIF4G3
EIF5A
ELAVL1
ELAVL4
ELF2
ELK3
ELL
ELL2
ELOVL2
ELOVL5
ELOVL6
ELP3
ELTD1
EML1
EML2
EMP1
ENAH
ENOPH1
ENOX2
ENPP1
ENPP3
ENPP6
ENSA
EP300
EP400
EPB41L2
EPB41L4A
EPB41L4B
EPB41L5
EPB49
EPC1
EPHA3
EPHA7
EPHB1
EPHB2
EPM2A
EPRS
EPS15
EPS8
EPSTI1
ERBB2IP
ERBB3
ERBB4
ERC1
ERGIC1
ERICH1
ERN2
ERO1LB
ESCO2
ESD
ESF1
ESR1
ETAA1
ETF1
ETFB
ETV3
ETV5
ETV6
EVC
EWSR1
EXOC3
EXOC6
EXOC6B
EXOSC1
EXOSC10
EXT1
EXTL2
EYA2
EYA4
EZH2
F10
F11R
F8
FADS1
FAF1
FAHD1
FAIM2
FAM102B
FAM113B
FAM114A1
FAM115A
FAM117A
FAM118A
FAM118B
FAM120A
FAM120B
FAM122C
FAM125A
FAM126A
FAM129A
FAM134B
FAM134C
FAM135A
FAM135B
FAM155A
FAM160A2
FAM161A
FAM162A
FAM164A
FAM168A
FAM169A
FAM177A1
FAM179A
FAM184A
FAM18A
FAM18B2
FAM19A5
FAM20A
FAM20B
FAM38A
FAM3C
FAM40A
FAM40B
FAM45A
FAM48A
FAM65B
FAM65C
FAM69A
FAM69B
FAM71F2
FAM73A
FAM76A
FAM82A1
FAM82B
FAM83D
FANCI
FANK1
FARP1
FARS2
FARSB
FAT2
FAT3
FAT4
FBN1
FBXL13
FBXL2
FBXL4
FBXL7
FBXO11
FBXO15
FBXO22
FBXO25
FBXO28
FBXO3
FBXO34
FBXO38
FBXO42
FBXO7
FBXO9
FBXW11
FBXW2
FBXW7
FCER1A
FCGBP
FCGR2B
FCHSD2
FCRL4
FDX1
FGD4
FGD6
FGF11
FGF12
FGF13
FGF18
FGFR1OP
FGFR1OP2
FGFR2
FGFR3
FGL1
FHAD1
FHDC1
FHIT
FIGNL1
FILIP1
FKBP5
FKBP7
FKBP9
FKTN
FLAD1
FLCN
FLRT2
FLVCR2
FLYWCH1
FMN2
FMNL2
FN1
FN3KRP
FNBP1
FNBP4
FNDC3B
FNIP1
FNIP2
FNTB
FOXH1
FOXJ2
FOXJ3
FOXK1
FOXM1
FOXO3
FOXP1
FOXP2
FREM1
FRK
FRMD4A
FRMD4B
FRMD6
FRS2
FRY
FRYL
FSD1L
FSTL1
FSTL3
FUBP1
FUCA1
FUS
FUT5
FYCO1
FYTTD1
FZD1
FZD6
FZR1
GAB3
GAB4
GABBR2
GABPB1
GABRB2
GABRB3
GABRG1
GABRG3
GAK
GALC
GALM
GALNS
GALNT10
GALNT11
GALNT13
GALNT7
GALNTL4
GALNTL5
GANAB
GANC
GAPVD1
GART
GAS7
GAS8
GATA5
GATAD2A
GBA3
GBE1
GCLC
GCNT1
GCNT2
GDPD1
GEMIN4
GEMIN6
GFM1
GFPT1
GFPT2
GFRA2
GGA2
GGPS1
GHR
GIGYF2
GINS2
GIPC2
GJA9
GK5
GKAP1
GLDC
GLE1
GLG1
GLI2
GLIPR1
GLIPR1L1
GLIS2
GLOD4
GLRX3
GLS
GLT8D1
GLUD1
GMEB2
GMPR
GNA12
GNAI2
GNAL
GNAQ
GNAS
GNB1
GNB4
GNB5
GNE
GNG12
GNG2
GNG7
GNS
GOLGA3
GOLGA4
GOLGA7
GOLGA8B
GOLGB1
GOLPH3
GON4L
GOSR1
GOT2
GP1BB
GPAM
GPBP1
GPBP1L1
GPC4
GPC5
GPC6
GPD1L
GPD2
GPLD1
GPM6A
GPM6B
GPR1
GPR107
GPR113
GPR124
GPR125
GPR133
GPR155
GPR158
GPR176
GPR180
GPR39
GPR63
GPR98
GPRC5B
GPSM2
GPT
GPX4
GRAMD1C
GRAMD3
GRB14
GRB2
GREB1
GRHL2
GRIA2
GRIA3
GRID1
GRIK4
GRIN2A
GRIN2D
GRINL1A
GRK4
GRM7
GRTP1
GSK3B
GSPT1
GSTA4
GSTCD
GTDC1
GTF2A1
GTF2A1L
GTF2E1
GTF2F2
GTF2H3
GUCY1A2
GUCY2D
GULP1
GYS1
HACL1
HADHB
HAGH
HDAC2
HDAC4
HDDC2
HDLBP
HEATR4
HEATR5B
HEATR6
HECTD1
HECTD2
HECW2
HEG1
HELLS
HELZ
HEMGN
HERC1
HERC2
HERC3
HERC4
HEXIM2
HFM1
HGF
HGSNAT
HHAT
HHEX
HIBADH
HIF3A
HINT1
HINT3
HIP1R
HIPK1
HIPK4
HIVEP1
HIVEP2
HIVEP3
HK1
HKR1
HLA-DPA1
HLA-DPB2
HLA-F
HLF
HLTF
HMG20A
HMGA2
HMGB1
HMGCLL1
HMGCR
HMMR
HMOX2
HNRNPA1
HNRNPH1
HNRNPL
HNRNPM
HNRNPR
HNRNPUL1
HOMER1
HOOK3
HOPX
HORMAD1
HPCAL1
HPGD
HPS3
HRASLS
HS2ST1
HS3ST2
HS6ST2
HSD17B11
HSD17B12
HSD17B4
HSDL2
HSF2BP
HSF5
HTR7
HUWE1
HYDIN
HYLS1
IBTK
ICA1L
ICMT
IDE
IDI1
IFI44L
IFIT1
IFITM1
IFITM2
IFLTD1
IFT140
IFT172
IFT74
IFT80
IGF1
IGFBP7
IGHG1
IGLV2-23
IGSF11
IGSF3
IKBKAP
IKZF4
IKZF5
IL17RD
IL1RN
IL6R
IL6ST
IL7
IMPA2
IMPACT
INADL
ING1
ING2
ING4
INO80
INPP1
INPP5A
INPP5F
INPPL1
INSR
INTS1
INTS4
INTS7
INTS9
IPO5
IPO8
IPP
IQCA1
IQCB1
IQCE
IQCH
IQCK
IQSEC1
IRAK1BP1
IREB2
IRS2
ISOC2
ITCH
ITFG1
ITFG3
ITGA4
ITGAV
ITGB1BP1
ITGB3BP
ITGB6
ITGB8
ITGBL1
ITIH2
ITIH5
ITPR2
ITPR3
ITSN1
JAG2
JAK1
JAK2
JAZF1
JHDM1D
JMJD1C
JOSD1
JPH1
KAL1
KALRN
KANK1
KANK2
KATNAL1
KATNB1
KBTBD2
KCMF1
KCND2
KCND3
KCNE1
KCNE3
KCNG3
KCNH8
KCNK1
KCNMA1
KCNMB4
KCNN2
KCNT2
KCTD15
KCTD16
KCTD2
KDELR3
KDSR
KHDRBS2
KHDRBS3
KIAA0020
KIAA0100
KIAA0101
KIAA0182
KIAA0195
KIAA0226
KIAA0232
KIAA0240
KIAA0319L
KIAA0391
KIAA0406
KIAA0427
KIAA0556
KIAA0564
KIAA0586
KIAA1033
KIAA1109
KIAA1211
KIAA1217
KIAA1328
KIAA1430
KIAA1462
KIAA1468
KIAA1529
KIAA1530
KIAA1598
KIAA1712
KIAA1797
KIAA1841
KIAA1919
KIAA1984
KIAA2026
KIDINS220
KIF14
KIF15
KIF16B
KIF17
KIF1B
KIF23
KIF26B
KIF2C
KIF3B
KIF5B
KIF6
KIF9
KIN
KIRREL
KLF6
KLHDC1
KLHDC10
KLHDC4
KLHL15
KLHL2
KLHL20
KLHL23
KLHL29
KLHL32
KLHL5
KLHL9
KLK11
KLK12
KLK5
KNTC1
KPNA1
KPNA3
KSR1
KTELC1
KYNU
L1TD1
L3MBTL3
LACE1
LACTB2
LAIR2
LAMA2
LAMA4
LAMB1
LAMC3
LANCL2
LAPTM4B
LARP7
LARS
LARS2
LASS3
LASS6
LATS2
LCA5
LCN12
LCORL
LCP1
LDB1
LDB2
LEF1
LEKR1
LEPR
LEPRE1
LETM1
LHFP
LHFPL2
LIMS1
LIN28B
LIN52
LIN7A
LINGO1
LINGO2
LIPA
LITAF
LMBR1
LMCD1
LMF1
LMF2
LNX2
LOC338579
LONP1
LONP2
LONRF2
LONRF3
LPAR1
LPAR5
LPCAT1
LPCAT2
LPCAT3
LPGAT1
LPIN1
LPP
LPXN
LRBA
LRCH2
LRCH3
LRFN5
LRGUK
LRP12
LRP2
LRP4
LRP8
LRPAP1
LRPPRC
LRRC1
LRRC16A
LRRC17
LRRC2
LRRC27
LRRC34
LRRC40
LRRC49
LRRC50
LRRC58
LRRC6
LRRC69
LRRC7
LRRC8B
LRRC8C
LRRC8D
LRRCC1
LRRFIP2
LRRIQ3
LRRK1
LRRN3
LSS
LTBP1
LTBP2
LTBR
LUC7L2
LUZP1
LY75
LYPLA1
LYPLAL1
LYRM4
LYRM7
LYZL1
MACF1
MAG
MAGEA4
MAGEC1
MAGED2
MAGI1
MAGI2
MAGI3
MAGOH
MAK
MALL
MALT1
MAMDC2
MAML2
MAMLD1
MAN1A1
MAN1B1
MAN2A1
MAN2B2
MANEA
MAOB
MAP1LC3A
MAP2
MAP2K1
MAP2K2
MAP3K2
MAP3K7
MAP3K7IP3
MAP3K9
MAP4K4
MAP7
MAP7D1
MAP7D2
MAPK1
MAPK14
MAPK9
MAPKAP1
MAPRE3
MARCH-3
MARCH-7
MARCH-8
MARK1
MARK3
MARS
MASP2
MAST2
MAST4
MASTL
MAX
MBD2
MBNL1
MBNL2
MCC
MCCC1
MCM2
MCM3
MCM3AP
MCM5
MDN1
ME1
ME2
ME3
MECP2
MED13
MED13L
MED14
MED16
MED21
MED22
MED31
MED7
MED8
MEF2C
MEGF10
MEI1
MEIS2
MEMO1
MEPCE
MERTK
METAP2
METRNL
METT10D
METTL2B
MFAP5
MFF
MFHAS1
MFN1
MFSD8
MGA
MGAT4A
MGMT
MGRN1
MGST3
MIB1
MICAL1
MICAL2
MICAL3
MID1
MID2
MIP
MIPOL1
MITF
MKL1
MKLN1
MKS1
MLANA
MLC1
MLL3
MLL5
MLLT10
MLXIP
MMAA
MMD
MME
MMEL1
MMP16
MMP20
MMP24
MMP28
MND1
MOBKL1B
MOBKL2B
MOCOS
MON2
MORN5
MOV10L1
MPDZ
MPG
MPHOSPH6
MPHOSPH9
MPP6
MPP7
MPPED2
MPZL1
MRC2
MRO
MRPL12
MRPL17
MRPL19
MRPL23
MRPL3
MRPL33
MRPL37
MRPS28
MRPS35
MSH3
MSI2
MSRA
MSRB2
MSRB3
MTAP
MTDH
MTERFD2
MTFR1
MTG1
MTHFSD
MTM1
MTMR12
MTR
MTRF1
MTRR
MTSS1
MTUS1
MUC13
MUM1
MUM1L1
MUTED
MYADM
MYBL1
MYCBP
MYCBP2
MYH10
MYH11
MYH15
MYL9
MYLK
MYO10
MYO18B
MYO1A
MYO1D
MYO1E
MYO1F
MYO3A
MYO3B
MYO6
MYO7A
MYO9A
MYOM2
MYT1L
N4BP1
NAALAD2
NACA
NADK
NADSYN1
NAGK
NAIF1
NALCN
NANS
NARG2
NARS2
NAV2
NAV3
NBEA
NCAPD2
NCAPH2
NCK1
NCKAP1
NCOR1
NCOR2
NCRNA00029
NDC80
NDFIP2
NDRG1
NDRG3
NDST1
NDUFA10
NDUFB2
NDUFS4
NDUFS7
NEBL
NEDD1
NEDD4L
NEGR1
NEK1
NEK11
NEK6
NEK7
NEO1
NEXN
NF1
NFAT5
NFATC1
NFATC3
NFE2L3
NFIA
NFIB
NFIC
NFKB1
NFRKB
NFX1
NFYC
NHEDC1
NHS
NID2
NIN
NIPBL
NIPSNAP1
NKD2
NLGN1
NLGN4X
NLK
NLN
NLRP4
NLRP5
NME7
NMT2
NNT
NOL10
NOL4
NOL7
NOTCH2
NOVA1
NOX5
NPAS3
NPAT
NPB
NPC1
NPEPL1
NPEPPS
NPHP3
NPLOC4
NPM1
NPR2
NPR3
NPTN
NR1D2
NR2C1
NR2C2
NR3C1
NR3C2
NR6A1
NRCAM
NRG1
NRG2
NRG4
NRIP1
[truncated: 1,439 more rows]

## Sheet: Heart
Gene Symbol
A2LD1
AACS
AAK1
ABAT
ABCA9
ABCB1
ABCB10
ABCC5
ABCC9
ABCD3
ABCG2
ABHD2
ABI1
ABL2
ABLIM1
ABRA
ABTB2
ACAD10
ACAD8
ACADSB
ACAN
ACBD6
ACN9
ACO1
ACOT11
ACOX3
ACP6
ACSL3
ACSS3
ACTL6A
ACVR1B
ACVR1C
ADAD1
ADAM18
ADAM19
ADAM23
ADAM9
ADAMTS18
ADAMTS20
ADAMTS6
ADAMTS8
ADAMTS9
ADAMTSL1
ADARB1
ADH1B
ADH5
ADK
ADNP2
AFAP1L2
AFF1
AFF4
AFTPH
AGK
AGPAT3
AGPAT5
AGTPBP1
AGTR1
AHCTF1
AHCYL1
AHCYL2
AHRR
AHSA2
AIG1
AK3
AK3L1
AKAP13
AKAP2
AKAP6
AKAP7
AKR1B1
AKT3
ALCAM
ALDH2
ALDH8A1
ALDOA
ALG6
ALKBH5
ALPK2
ALS2CR8
AMACR
AMBRA1
AMFR
AMPH
AMZ2
ANGPT1
ANK1
ANKFN1
ANKFY1
ANKH
ANKHD1
ANKMY2
ANKRD10
ANKRD13C
ANKRD20A1
ANKRD28
ANKRD29
ANKRD44
ANKRD46
ANKRD50
ANKRD55
ANKRD6
ANKS1A
ANP32B
ANP32E
ANTXR2
ANUBL1
ANXA2
AP3S2
AP4E1
AP4S1
APBB2
APLP2
APOC2
APOL2
APP
APPBP2
AQR
AR
ARFGEF2
ARGLU1
ARHGAP21
ARHGAP25
ARHGAP26
ARHGAP29
ARHGAP9
ARHGEF10
ARHGEF3
ARHGEF4
ARHGEF7
ARID1B
ARIH1
ARL1
ARL3
ARL6IP1
ARMC7
ARMCX3
ARNT
ARRB1
ARRB2
ARSJ
ARV1
ASB17
ASB5
ASCC3
ASPH
ATAD2
ATE1
ATF1
ATF2
ATF7
ATF7IP
ATG10
ATG5
ATM
ATMIN
ATP11A
ATP11B
ATP2B1
ATP5H
ATP6V0E1
ATP6V1D
ATP6V1E1
ATP6V1G1
ATP6V1H
ATP7A
ATP7B
ATP8A1
ATP8B2
ATP9B
ATPBD4
ATRN
ATRNL1
ATXN1
ATXN2
ATXN7
AUH
AURKA
AUTS2
AXL
B3GALT6
B3GALTL
BACE2
BACH1
BACH2
BAG1
BAIAP2
BANP
BAZ1A
BAZ2A
BBS4
BBS9
BBX
BCKDK
BCL2L13
BCL6
BICC1
BIVM
BLMH
BLVRA
BLVRB
BMP2K
BMPR1B
BNC2
BPTF
BRAF
BRCA2
BRPF3
BSG
BTNL3
BZW1
C10ORF140
C10ORF18
C10ORF4
C10ORF76
C10ORF84
C11ORF74
C12ORF10
C12ORF29
C12ORF35
C12ORF4
C12ORF5
C12ORF60
C12ORF66
C12ORF72
C13ORF1
C13ORF23
C14ORF101
C14ORF135
C14ORF43
C15ORF44
C16ORF35
C16ORF45
C16ORF52
C16ORF53
C16ORF62
C16ORF73
C16ORF80
C17ORF56
C17ORF58
C17ORF63
C17ORF70
C17ORF81
C17ORF85
C18ORF1
C18ORF22
C18ORF25
C18ORF54
C18ORF55
C19ORF25
C19ORF56
C19ORF62
C19ORF70
C1ORF103
C1ORF124
C1ORF168
C1ORF21
C1ORF26
C1ORF27
C1ORF43
C1ORF69
C1S
C20ORF194
C20ORF199
C20ORF43
C20ORF7
C21ORF34
C21ORF57
C21ORF66
C21ORF70
C2CD3
C2ORF29
C2ORF3
C2ORF34
C2ORF44
C3ORF17
C3ORF23
C3ORF26
C4ORF19
C4ORF32
C4ORF41
C4ORF46
C5ORF25
C5ORF32
C5ORF41
C6ORF118
C6ORF162
C6ORF182
C6ORF204
C6ORF89
C7ORF23
C7ORF27
C7ORF50
C8ORF34
C8ORF38
C8ORF76
C9ORF102
C9ORF156
C9ORF4
C9ORF5
C9ORF68
C9ORF84
C9ORF86
C9ORF91
C9ORF95
CA1
CAB39L
CABIN1
CACNA1A
CACNA1C
CACNA1D
CACNA2D2
CACNA2D4
CACNB2
CALCRL
CALD1
CAMSAP1
CAMTA1
CANX
CAPRIN1
CAPS
CAPS2
CAPZA1
CARD6
CARD8
CASK
CASP6
CASP8
CAT
CATSPERB
CAV1
CBARA1
CBFA2T2
CBL
CBX5
CC2D2A
CCAR1
CCBE1
CCDC113
CCDC126
CCDC141
CCDC18
CCDC34
CCDC36
CCDC40
CCDC46
CCDC50
CCDC53
CCDC69
CCDC77
CCDC85A
CCDC91
CCDC93
CCDC94
CCNB1IP1
CCND3
CCNDBP1
CCNY
CCRN4L
CCS
CD109
CD177
CD226
CD2AP
CD47
CD58
CD59
CD8B
CDC123
CDC34
CDC42
CDC42SE2
CDCA7L
CDH10
CDH2
CDH26
CDK10
CDKN2AIPNL
CDRT4
CEACAM6
CEBPG
CECR5
CELSR1
CEP152
CEP290
CEP78
CERK
CETN3
CFD
CFDP1
CFLAR
CFTR
CHCHD5
CHD2
CHD6
CHD7
CHD9
CHERP
CHFR
CHKA
CHKB
CHMP4A
CHMP5
CHN2
CHORDC1
CHPT1
CHST11
CHST12
CIB2
CISD2
CKAP4
CKMT2
CLASP1
CLASP2
CLCC1
CLCN5
CLDN10
CLDN18
CLEC1A
CLEC7A
CLIC5
CLIC6
CLK4
CLN8
CLSTN1
CLTB
CLUAP1
CLYBL
CMTM4
CNKSR2
CNOT6
CNTNAP5
COBLL1
COG5
COG6
COL18A1
COL22A1
COL23A1
COL27A1
COL4A1
COL4A2
COL4A3BP
COL4A6
COL5A1
COL6A1
COLEC11
COMMD10
COPE
COPG2
CORIN
CORO1C
COX16
COX6A2
COX7A2L
CPD
CPM
CPNE4
CPNE8
CPSF1
CPSF2
CPSF6
CPT1A
CREB5
CREBL2
CREBZF
CRTC3
CRYZL1
CSGALNACT2
CSK
CSMD1
CSMD3
CSNK1A1
CSNK1G1
CSNK1G3
CSPP1
CSTF3
CTAGE5
CTDSPL
CTDSPL2
CTNNA1
CTSB
CUL5
CX3CR1
CXORF21
CYB5D2
CYB5R3
CYFIP1
CYP20A1
CYP4V2
CYTH2
DAB1
DAB2
DAB2IP
DACH1
DAPP1
DBN1
DBNDD2
DCI
DCLK1
DCPS
DCTN4
DCUN1D2
DDHD1
DDX10
DDX17
DDX27
DDX47
DDX52
DDX59
DDX60
DENND3
DENND4A
DENND4C
DENND5B
DET1
DFNB59
DGKH
DGUOK
DHODH
DHRS12
DHRS3
DHRS7
DHRS9
DIAPH2
DIAPH3
DICER1
DIP2B
DIXDC1
DLC1
DLG1
DMD
DMGDH
DMXL1
DMXL2
DNAH7
DNAJB9
DNAJC12
DNAJC13
DNAJC21
DNAJC25
DNAJC27
DNAJC3
DNMT1
DNPEP
DNTTIP1
DOCK1
DOCK5
DOCK8
DOCK9
DPF3
DPP6
DPP8
DPPA4
DPY30
DPYD
DPYSL2
DPYSL3
DSC1
DSCAML1
DST
DTD1
DTNA
DTX4
DTYMK
DUS1L
DUSP15
DUSP16
DUSP27
DUSP5
DYNC1H1
DYNLT1
DYRK1A
EARS2
EBAG9
EBF3
ECHDC2
ECT2
EDEM3
EDIL3
EEA1
EEF1E1
EEF2
EEF2K
EFCAB6
EFHA2
EFNA5
EFNB2
EFR3B
EGF
EGFLAM
EGFR
EHD1
EIF1B
EIF2AK2
EIF2S1
EIF3C
EIF3H
EIF3K
EIF3M
EIF4A1
EIF4E2
EIF4G1
EIF5A
EIF5A2
ELF2
ELL2
ELMO1
ELOVL2
ELOVL5
ELP3
EMCN
EML1
EML2
EMR2
ENAH
ENOX2
ENPP1
ENPP3
ENPP7
ENSA
EP300
EP400
EP400NL
EPB41L1
EPB41L4A
EPHA7
EPS15
EPS15L1
EPS8
ERBB2IP
ERBB4
ERC1
ERGIC1
ERICH1
ERO1LB
ESD
ESF1
ETF1
ETFB
ETV3
EVC2
EWSR1
EXOC2
EXOC3L2
EXOC4
EXOC6B
EXT1
EYA1
EYA4
F11R
FAF1
FAHD1
FAM101B
FAM102B
FAM114A2
FAM115A
FAM116A
FAM118B
FAM120A
FAM120B
FAM122C
FAM125A
FAM126A
FAM129A
FAM134B
FAM134C
FAM135A
FAM155A
FAM160A1
FAM164A
FAM168A
FAM168B
FAM20A
FAM20B
FAM3C
FAM40B
FAM45A
FAM48A
FAM49A
FAM65B
FAM69A
FAM73A
FAM82A1
FAM82B
FAM89A
FANCI
FARP1
FARSB
FAT3
FBLN7
FBXL17
FBXL7
FBXO11
FBXO18
FBXO22
FBXO25
FBXO3
FBXO38
FBXO42
FBXO7
FBXO8
FBXO9
FBXW11
FBXW2
FBXW7
FCHSD2
FDX1
FGD2
FGD4
FGD6
FGF1
FGF18
FGFR1OP
FGFR1OP2
FGFR3
FGL1
FHAD1
FHIT
FIG4
FILIP1
FILIP1L
FKBP15
FLCN
FLVCR2
FMO2
FN1
FN3KRP
FNBP1
FNBP4
FNDC3B
FNIP1
FNTB
FOXJ2
FOXJ3
FOXK1
FOXO3
FOXP2
FREM1
FREM2
FRMD4A
FRMD5
FRMD6
FRY
FRYL
FSD1L
FTO
FUBP1
FUCA2
FUS
FUT10
FUT8
FYB
FYCO1
FZR1
GAB2
GAB3
GABRB3
GABRG1
GABRR1
GABRR2
GALC
GALM
GALNT11
GALNTL4
GANC
GAP43
GAPVD1
GAS7
GATAD2A
GATAD2B
GBE1
GBF1
GBP2
GCNT2
GCSH
GDAP2
GDPD1
GEMIN6
GEMIN7
GFM1
GFPT1
GGA2
GGPS1
GHR
GINS3
GIPC2
GK5
GKAP1
GLDN
GLE1
GLG1
GLIPR1
GLIPR1L1
GLOD4
GLRB
GLRX3
GLS
GLT8D1
GLUD1
GMDS
GMEB1
GNA12
GNB1
GNB4
GNB5
GNE
GNG12
GNG4
GNS
GOLGA8B
GOLGB1
GON4L
GOSR1
GOT2
GP1BB
GPAM
GPBP1
GPBP1L1
GPC4
GPD2
GPHN
GPM6B
GPR107
GPR155
GPR180
GPR27
GPR63
GPRC5B
GPRIN3
GPT
GRB14
GRB2
GRHL1
GRHL2
GRIK1
GRIK3
GRIN2A
GRINL1A
GRK4
GRM7
GRM8
GSK3B
GSPT1
GSTA4
GSTO2
GTDC1
GTF2A1L
GTF2F2
GTF2H3
GTF3C1
GUCY1A2
GULP1
GYG2
GYLTL1B
GYS1
HAGH
HDAC2
HDAC4
HDAC9
HDDC2
HDLBP
HEATR2
HEATR5B
HECW2
HEG1
HELLS
HELZ
HERC4
HGSNAT
HHEX
HIF3A
HINT3
HIST1H2AC
HIST1H2BG
HIST1H2BI
HIST1H4E
HIST1H4H
HIST1H4J
HIST1H4K
HIST1H4L
HIVEP1
HIVEP2
HKR1
HMCN1
HMG20A
HMGB1
HMGCLL1
HNRNPA1
HNRNPH1
HNRNPL
HNRNPM
HOMER1
HOOK3
HPGD
HPS1
HRASLS
HS2ST1
HS3ST3B1
HSD17B4
HSDL1
HSDL2
HTR2C
IBTK
ICA1L
ICAM3
ICMT
ICT1
IDI1
IFI16
IFT140
IFT172
IFT80
IGHG1
IGSF3
IKBKE
IKZF5
IL17RC
IL1F6
IL6R
IL6ST
IMMP2L
IMPACT
INADL
ING1
ING2
ING4
INO80
INO80D
INPP1
INPP4A
INPP4B
INPP5A
INPP5F
INSR
INTS4
INTU
IPO5
IPO8
IQCA1
IQCH
IQGAP1
IQGAP2
IQGAP3
IQSEC1
IREB2
IRS2
ISOC2
ITCH
ITFG1
ITFG3
ITGAV
ITGB1BP1
ITGB6
ITGB8
ITGBL1
ITIH2
ITIH4
ITPKB
ITPR2
ITPR3
ITSN1
ITSN2
IVL
JAK1
JAK2
JAZF1
JHDM1D
JPH1
KALRN
KANK1
KANK2
KBTBD2
KCMF1
KCNAB1
KCNAB2
KCNB1
KCNE1
KCNH7
KCNJ8
KCNK1
KCNMB1
KCTD9
KDSR
KIAA0020
KIAA0100
KIAA0101
KIAA0182
KIAA0226
KIAA0232
KIAA0355
KIAA0391
KIAA0406
KIAA0467
KIAA0564
KIAA0586
KIAA1012
KIAA1033
KIAA1107
KIAA1109
KIAA1147
KIAA1217
KIAA1462
KIAA1598
KIAA1712
KIAA1797
KIAA1841
KIAA1919
KIAA1984
KIDINS220
KIF13A
KIF14
KIF16B
KIF1B
KIF2C
KIF3B
KIF5B
KIF6
KIFAP3
KLHDC10
KLHL13
KLHL20
KLHL23
KLHL5
KLHL9
KPNA1
KPNA3
KRBA2
LAMA2
LAMA3
LANCL2
LAPTM4A
LARGE
LARP1
LARP7
LARS
LARS2
LASS3
LASS6
LATS2
LCORL
LEPR
LEPRE1
LETM1
LHFP
LHFPL2
LILRA6
LILRB3
LIN9
LINGO2
LMBR1
LMCD1
LMF1
LMO7
LMOD3
LNX2
LOC285033
LONP1
LONP2
LONRF2
LPAR1
LPCAT2
LPCAT3
LPHN3
LPIN1
LPP
LPXN
LRBA
LRCH1
LRCH2
LRCH3
LRGUK
LRP12
LRP4
LRP5
LRP6
LRP8
LRPAP1
LRPPRC
LRRC1
LRRC2
LRRC27
LRRC49
LRRC58
LRRC68
LRRC8C
LRRC8D
LRRFIP2
LRRN3
LSS
LTBP1
LUC7L2
LY75
LYPLAL1
LYRM4
LYRM5
LYRM7
MACF1
MACROD1
MAD1L1
MAGED2
MAGI3
MAGOH
MALT1
MAN1A1
MAN1B1
MAN2A1
MAN2B2
MANBA
MANEA
MAOB
MAP1LC3A
MAP2K2
MAP2K5
MAP3K15
MAP3K2
MAP3K7
MAP4K4
MAP7D1
MAPK1
MAPK9
MAPKAP1
MAPRE2
MAPRE3
MARCH-7
MARCH-8
MARK1
MARK3
MARS
MAST2
MAST4
MAT2B
MAX
MBNL1
MBNL2
MBP
MCC
MCM10
MCM2
MCM3
MCM3AP
MCM5
MCPH1
MDN1
ME1
ME2
ME3
MECP2
MED13
MED13L
MED16
MED22
MED30
MED31
MED7
MEF2C
MEIS2
MEMO1
MERTK
METAP2
METRNL
METT10D
METT5D1
METTL2B
MFAP5
MFF
MFHAS1
MFN1
MFN2
MFNG
MFSD8
MGA
MGAT4A
MIB1
MICAL2
MICAL3
MICALL2
MID2
MIP
MKL1
MKLN1
MKS1
MLL3
MLL5
MMAA
MMEL1
MMP24
MMP25
MOBKL1B
MOBKL3
MON2
MORN1
MORN5
MOXD1
MPDZ
MPHOSPH9
MPI
MPP1
MPPED2
MRC2
MRPL12
MRPL19
MRPL3
MRPS35
MSI2
MSRA
MSRB2
MSRB3
MTA3
MTAP
MTDH
MTERFD2
MTFR1
MTMR12
MTR
MTRF1
MTRR
MTSS1
MTUS1
MUC13
MUM1
MUM1L1
MUSK
MUTED
MYBL1
MYCBP
MYH11
MYL9
MYO1B
MYO1E
MYO5C
MYO9A
MYOC
MYOM3
MYOZ2
N4BP1
NAALAD2
NADSYN1
NANS
NARF
NARG2
NCAM1
NCAPD2
NCAPG2
NCAPH2
NCK1
NCKAP1
NCOR2
NDE1
NDFIP2
NDRG1
NDST1
NDUFB2
NDUFS4
NEB
NEBL
NEDD1
NEDD4
NEGR1
NEK1
NEK11
NEK4
NEK6
NEK7
NEK9
NET1
NEXN
NF1
NF2
NFATC3
NFIA
NFIB
NFIC
NFKB1
NFRKB
NFX1
NFYC
NID2
NIN
NIPA1
NKD2
NLGN1
NLGN4X
NLN
NLRP10
NME7
NNT
NOB1
NOD1
NOL10
NOL7
NOTCH1
NOTCH3
NOVA1
NOX5
NPEPL1
NPEPPS
NPHP3
NPLOC4
NPR3
NPTN
NQO2
NR1D2
NR2C1
NR3C1
NR3C2
NRG1
NRP1
NRP2
NSD1
NSMAF
NSMCE4A
NSUN2
NT5C
NT5C2
NTN1
NTRK2
NTRK3
NUDT12
NUDT15
NUDT4
NUDT6
NUFIP1
NUMB
NUP214
NUP88
NUP98
NUPL1
NXN
OCEL1
ODZ2
ODZ3
OFCC1
OGDH
OGFOD1
OMA1
OPA3
OR1J4
OR2H1
OR5K1
ORC3L
OSBPL1A
OSBPL2
OSBPL3
OSBPL5
OSBPL8
OSR2
OSTM1
OVOL2
OXCT1
P2RX1
P2RY14
P4HB
PACS2
PACSIN2
PAFAH2
PAH
PAK2
PAK4
PALLD
PALM2
PALM2-AKAP2
PALMD
PANK4
PANX1
PAPOLA
PAPOLG
PAPPA2
PARD3
PARD3B
PARL
PARVA
PARVB
PAXIP1
PBX1
PCCA
PCDH7
PCDH9
PCDHGA10
PCDHGA2
PCDHGA3
PCDHGB3
PCGF5
PCM1
PCNT
PCNX
PCP4
PCSK6
PCYOX1
PDCL
PDDC1
PDE10A
PDE1C
PDE3B
PDE7A
PDE8A
PDGFB
PDGFD
PDGFRL
PDHA1
PDHX
PDIA5
PDLIM5
PDPK1
PDS5B
PDSS2
PDXK
PDZRN3
PELI1
PEMT
PEX13
PEX26
PGAP1
PGLS
PGP
PGPEP1
PHACTR1
PHACTR2
PHACTR4
PHB
PHF11
PHF14
PHF20
PHF21A
PHF8
PHKB
PHTF1
PHTF2
PI4K2A
PIBF1
PIGK
PIGN
PIGV
PIK3C2A
PIK3CA
PIK3R1
PIK3R3
PIK3R5
PIP5K1A
PIP5K1C
PITPNA
PITRM1
PJA2
PKD1
PKHD1
PKN2
PKNOX1
PLA2G6
PLA2R1
PLAC8
PLAUR
PLCE1
PLCG1
PLCG2
PLCL1
PLCL2
PLCXD2
PLCXD3
PLD1
PLD6
PLDN
PLEKHA5
PLEKHH2
PLSCR4
PLXDC2
PLXNA2
PLXNA4
PLXNB2
PM20D2
PMPCB
PMS1
PNPLA4
PNPO
POFUT2
POLDIP3
POLG2
POLH
POLR1B
POLR2H
POLR2I
POLR3B
POSTN
POT1
POU2F1
PPAP2B
PPARA
PPARG
PPID
PPIL4
PPM1A
PPM1B
PPM1D
PPM1K
PPP1CB
PPP1R12B
PPP1R14B
PPP1R15A
PPP1R1C
PPP1R7
PPP1R9A
PPP2R1A
PPP2R2B
PPP2R3A
PPP2R5C
PPP3CA
PPP3R1
PPP4R1
PRDM2
PREP
PRKAA1
PRKAB2
PRKAG2
PRKAR2B
PRKCB
PRKCDBP
PRKCH
PRKCI
PRKG1
PRLR
PROM1
PROSC
PRPSAP1
PRSS7
PSD3
PSEN1
PSMA7
PSMC3
PSMD12
PSMD7
PSPC1
PTAR1
PTBP2
PTCD2
PTCD3
PTEN
PTGES
PTGR2
PTK2
PTP4A1
PTPLAD1
PTPLB
PTPN21
PTPN22
PTPN3
PTPN4
PTPN5
PTPRA
PTPRG
PTPRM
PTPRR
PTTG1IP
PUM1
PUM2
PUS7L
PWWP2A
PWWP2B
PXDNL
PXMP4
PYGL
QPCT
R3HDM2
RAB18
RAB21
RAB27B
RAB2A
RAB30
RAB33B
RAB3GAP1
RAB3IP
RAB40C
RAB6A
RABEP1
RABEP2
RABIF
RAD17
RAD50
RAD51C
RAE1
RAF1
RAGE
RAI1
RALGPS1
RANBP10
RANBP9
RAP1GDS1
RAPGEF2
RARB
RARS2
RASA1
RASA2
RASAL2
RASGRF2
RASSF2
RASSF8
RAVER2
RBBP9
RBCK1
RBL1
RBM20
RBM27
RBM33
RBM6
RBMS2
RBMS3
RBPMS
RC3H2
RCOR3
RDH10
RDX
REEP3
RELL1
REM1
RERE
REV3L
REXO2
RFTN2
RFX7
RGL1
RGN
RGS1
RGS3
RGS5
RHBDD2
RHOB
RICTOR
RIMS2
RIN3
RIT1
RNASET2
RNF114
RNF115
RNF125
RNF130
RNF138
RNF14
RNF145
RNF149
RNF157
RNF17
RNF180
RNF207
RNF213
RNF219
RNGTT
RNH1
RNPEPL1
RNPS1
ROCK2
RORA
RP11-35N6.1
RPA1
RPIA
RPL13
RPL22L1
RPL27A
RPL32P3
RPL5
RPL7
RPLP1
RPLP2
RPRD2
RPS15A
RPS6KA1
RPS6KA2
RPS6KA5
RPUSD4
RREB1
RRM2B
RRP12
RSRC1
RSU1
RTEL1
RTF1
RTN4IP1
RTTN
RUFY1
RUNDC1
RUNX1T1
RUNX2
RXRA
RYBP
RYR1
SAFB2
SAMD12
SASH1
SATB1
SBF2
SBNO1
SCAMP2
SCAND1
SCD5
SCML2
SCML4
SCN10A
SCN8A
SCN9A
SCO2
SCOC
SCYL2
SDC2
SDF2
SDF4
SDHC
SDK2
SEC16A
SEC61B
SEC63
SELP
SEMA3C
SEMA4F
SEMA6A
SEPT5
SEPT8
SERAC1
SETD2
SETD3
SEZ6L
SF3A3
SFRP1
SFRS3
SFTPB
SGCB
SGCD
SGCG
SGSH
SGSM2
SGTA
SGTB
SH3BP4
SH3BP5
SH3D19
SH3GL2
SH3GL3
SH3RF3
SH3YL1
SHANK2
SHOC2
SHROOM2
SIGIRR
SIL1
SIPA1L3
SIVA1
SKAP2
SKI
SKIV2L2
SLAIN2
SLC12A1
SLC12A7
SLC13A4
SLC16A3
SLC16A6
SLC22A15
SLC22A16
SLC22A18
SLC22A23
SLC23A2
SLC24A2
SLC24A3
SLC25A12
SLC25A16
SLC25A18
SLC25A21
SLC25A40
SLC25A46
SLC26A1
SLC26A7
SLC27A3
SLC28A1
SLC2A13
SLC30A6
SLC30A7
SLC30A9
SLC33A1
SLC34A2
SLC35A3
SLC35D2
SLC35F3
SLC37A3
SLC38A10
SLC44A1
SLC44A5
SLC46A3
SLC4A4
SLC6A13
SLC7A2
SLC7A6
SLC7A8
SLC8A1
SLC9A11
SLC9A3R2
SLCO3A1
SMAD1
SMAD2
SMAD3
SMAP2
SMARCA4
SMARCAL1
SMARCC1
SMARCD1
SMC4
SMG1
SMN1
SMURF1
SMURF2
SNAP23
SNCA
SNCAIP
SNF8
SNRPN
SNTB2
SNTG1
SNX1
SNX24
SNX25
SNX29
SNX3
SORBS2
SORCS1
SOS2
SP100
SPACA4
SPAG16
SPAG9
SPATA13
SPATA5
SPATA5L1
SPATS2
SPCS2
SPG7
SPIRE1
SPOCK1
SPON1
SPTBN1
SPTY2D1
SQSTM1
SR140
SRD5A1
SREBF1
SREBF2
SRFBP1
SRL
SRPK1
SRR
SRRM2
SS18L1
SSBP2
SSFA2
SSH2
SSR1
SSU72
SSX2IP
ST3GAL1
ST3GAL3
ST3GAL4
ST5
ST6GAL2
ST6GALNAC3
ST7L
STAB2
STAC
STAG3L4
STAM2
STAMBPL1
STARD10
STARD13
STARD7
STAT1
STAT5B
STAU2
STIM2
STK10
STK11
STK19
STK3
STK39
STOM
STON1
STON1-GTF2A1L
STRBP
STRN3
STT3B
STX12
STX16
STX2
STX6
STXBP4
SUCLG1
SUMO3
SURF1
SURF4
SV2B
SV2C
SVEP1
SVIL
SYK
SYNE2
SYNPO2
SYNPR
SYT5
SYT6
SYT9
SYTL2
TACC1
TACC2
TAF4
TALDO1
TANC1
TAPT1
TARBP1
TARSL2
TAS2R14
TATDN1
TATDN3
TBC1D1
TBC1D12
TBC1D14
TBC1D15
TBC1D22A
TBC1D22B
TBC1D4
TBC1D7
TBC1D9B
TBCD
TBK1
TBL2
TBX1
TBX5
TCEA1
TCEA3
TCF12
TCF25
TCF3
TCF4
TCP10
TCTE3
TCTN3
TDRD7
TEK
TF
TFB1M
TFB2M
TFCP2
TFDP2
TG
TGDS
TGFA
TGFB2
TGS1
THADA
THEM4
THOC5
THOC7
THRAP3
THRB
THSD4
THSD7A
THTPA
THUMPD2
TICAM2
TIMM23
TIMM9
TIPRL
TJP1
TJP2
TKTL1
TLE1
TLE2
TLE4
TLK1
TLK2
TLN1
TLN2
TM2D1
TM4SF18
TM6SF1
TM7SF3
TMBIM4
TMC7
TMED4
TMED7
TMEM11
TMEM129
TMEM132D
TMEM135
TMEM143
TMEM167A
TMEM170A
TMEM178
TMEM181
TMEM194A
TMEM30A
TMEM39A
TMEM48
TMEM49
TMEM62
TMEM64
TMEM68
TMEM74
TMEM80
TMEM87A
TMOD3
[truncated: 234 more rows]

## Sheet: Liver
Gene Symbol
AAK1
AARS
ABAT
ABCA6
ABCA8
ABCA9
ABCB11
ABCC5
ABCC9
ABHD2
ABI1
ABL1
ABLIM3
ABR
ABTB2
ACAA2
ACAD8
ACADSB
ACN9
ACO1
ACOX3
ACP6
ACSL3
ACSS3
ACVR1
ACVR1B
ACVR1C
ACYP2
ADAM18
ADCY1
ADD3
ADH1B
ADH4
ADH5
ADH6
ADNP2
AEBP2
AFAP1
AFF1
AFF3
AFG3L1
AGK
AGPAT5
AGTPBP1
AHCTF1
AHCYL2
AHSA2
AIG1
AIM1
AK3
AK3L1
AKAP13
AKAP2
AKAP9
AKR1C4
AKT2
ALDH1L1
ALDH2
ALDH8A1
ALKBH1
AMACR
AMFR
AMOTL1
AMY2B
AMZ2
ANKFY1
ANKH
ANKRD10
ANKRD13C
ANKRD18A
ANKRD20A1
ANKRD27
ANKRD28
ANKRD44
ANKRD6
ANKS1A
ANP32B
ANP32E
ANTXR2
ANXA10
AP2A2
AP3S2
AP4S1
APAF1
APBA1
APBB2
APC2
APLP2
APOBEC3A
APOC2
APOL2
AQP9
ARFGAP2
ARFGEF2
ARG2
ARGLU1
ARHGAP21
ARHGAP26
ARHGAP29
ARHGAP6
ARHGEF10
ARHGEF11
ARHGEF9
ARID1B
ARID3A
ARIH1
ARL1
ARL3
ARL6IP6
ARMC7
ARMCX3
ARNTL
ARSB
ASB9
ASPH
ATE1
ATF1
ATF7
ATF7IP
ATG5
ATG7
ATMIN
ATP11A
ATP11B
ATP2A2
ATP2B1
ATP2B2
ATP5G1
ATP6V0A2
ATP6V0C
ATP6V0D1
ATP6V0E1
ATP6V1G1
ATP8B1
ATP9A
ATPBD4
ATR
ATRN
ATXN10
ATXN2
ATXN7
AUH
AUTS2
B3GALT6
B3GALTL
BACE2
BAG1
BAIAP2L1
BANP
BAZ2A
BBS9
BCKDHB
BCKDK
BCL2L13
BCL6
BCOR
BDP1
BGN
BIVM
BLNK
BMP2K
BNC2
BNIP3
BNIP3L
BPGM
BPTF
BRAP
BRD1
BRE
BRPF3
BST1
C10ORF11
C10ORF119
C10ORF140
C10ORF18
C10ORF76
C10ORF84
C11ORF65
C11ORF74
C11ORF88
C12ORF29
C12ORF66
C13ORF1
C14ORF143
C14ORF159
C14ORF180
C15ORF44
C15ORF60
C16ORF35
C16ORF45
C16ORF53
C16ORF73
C17ORF57
C17ORF58
C17ORF62
C17ORF70
C17ORF85
C18ORF10
C18ORF22
C19ORF25
C1ORF168
C1ORF27
C1ORF43
C1ORF56
C1S
C20ORF194
C20ORF199
C20ORF7
C21ORF34
C21ORF49
C2ORF3
C3ORF23
C3ORF67
C4ORF19
C4ORF32
C4ORF41
C4ORF46
C5ORF4
C6
C6ORF136
C6ORF162
C6ORF192
C6ORF204
C6ORF89
C7ORF23
C7ORF58
C8ORF4
C8ORF44
C9
C9ORF130
C9ORF156
C9ORF5
C9ORF86
C9ORF91
C9ORF95
CA1
CA8
CAB39L
CACNA1C
CACNA1D
CADM2
CALD1
CAMSAP1
CAMTA1
CAND1
CANX
CAP2
CAPN5
CAPRIN1
CARD10
CARD14
CASC3
CASK
CASP6
CASP8
CAST
CAT
CAV1
CBFA2T2
CBL
CBX7
CC2D2A
CCDC109B
CCDC113
CCDC117
CCDC126
CCDC149
CCDC18
CCDC3
CCDC33
CCDC46
CCDC50
CCDC69
CCDC7
CCDC92
CCDC93
CCNB1IP1
CCNDBP1
CCNY
CCR9
CD109
CD38
CD48
CD59
CD9
CDC123
CDC42
CDH1
CDH10
CDH11
CDK10
CDK5RAP1
CECR5
CFD
CHAF1A
CHCHD3
CHD1
CHD2
CHD4
CHD9
CHFR
CHIT1
CHKB
CHMP4A
CHMP7
CHST10
CHST12
CKAP2L
CKAP4
CLCC1
CLDN14
CLIP1
CLK4
CLMN
CLN8
CLRN1
CLSTN3
CLUAP1
CLYBL
CNNM2
CNPY3
CNR1
CNTLN
CNTNAP2
COBL
COBLL1
COG3
COL14A1
COL21A1
COL2A1
COL4A5
COL6A2
COL6A6
COLEC10
COLEC11
COMMD10
COPG2
CORO2B
COX16
COX4I1
COX6A2
COX7A2L
CPB2
CPE
CPEB3
CPM
CPNE3
CPNE8
CPSF1
CPSF2
CPXM2
CRY1
CSGALNACT1
CSK
CSMD2
CSNK1G3
CTAGE5
CTDP1
CTDSPL2
CTNNA1
CTNS
CTSB
CTSH
CTSK
CTSS
CTTNBP2
CUL1
CUL5
CUX2
CXORF15
CYB5D2
CYB5R3
CYP27A1
CYP2C8
CYP4F2
CYP4V2
CYTH1
DAB1
DAB2
DBH
DCDC2
DCI
DDC
DDHD1
DDR2
DDX10
DDX17
DDX27
DDX47
DDX59
DEFB106A
DENND1B
DENND3
DENND5A
DENND5B
DET1
DFNA5
DGUOK
DHODH
DHRS12
DHRS4L2
DHX16
DHX29
DHX9
DIAPH1
DICER1
DIP2C
DISC1
DISP1
DIXDC1
DLC1
DLG1
DNAH6
DNAJC1
DNAJC2
DNAJC21
DNAJC25
DNAJC3
DNM2
DNMBP
DNMT3L
DNPEP
DOCK1
DOCK4
DOCK5
DOCK9
DPP10
DPYD
DSE
DST
DTD1
DTNBP1
DTYMK
DUOX2
DUS1L
DUSP22
DYNC1H1
DYNLRB1
DYRK1A
EARS2
EBAG9
EBF1
EBNA1BP2
ECHDC2
EDC3
EEA1
EEF2
EEF2K
EGFL6
EGFR
EGLN2
EHD1
EHMT1
EIF2S1
EIF3K
EIF4A1
EIF4G1
EIF4G3
EIF5A
ELMO1
ELOVL2
ELP3
EML1
EMR2
ENAH
ENPP1
ENPP3
ENSA
EP300
EP400
EPB41L4A
EPB41L4B
EPB49
EPHB1
EPN1
EPRS
EPS15
ERC1
ERCC3
ERG
ERGIC1
ERICH1
ERO1LB
ERP27
ESD
ESF1
ETS2
ETV6
EVC2
EWSR1
EXOC6B
EXOSC10
EXT1
EXT2
EZH2
F10
F11R
F2
F5
FADS2
FAF1
FAHD1
FAM101B
FAM102B
FAM110B
FAM114A1
FAM115A
FAM116A
FAM117A
FAM118A
FAM120A
FAM125A
FAM126A
FAM134B
FAM151A
FAM164A
FAM168A
FAM168B
FAM169A
FAM20A
FAM20B
FAM45A
FAM65B
FAM69A
FAM73A
FAM82A1
FAM83B
FAM89A
FANCI
FARP1
FARS2
FAT4
FBLN7
FBXL16
FBXL4
FBXO15
FBXO18
FBXO22
FBXO25
FBXO3
FBXO42
FBXO6
FBXO9
FBXW2
FBXW7
FCER1A
FCN3
FDX1
FGF1
FGFR1OP
FGFR1OP2
FGFR2
FGL1
FHDC1
FHIT
FILIP1L
FKBP15
FKBP7
FKBP9
FLAD1
FLVCR2
FN1
FN3KRP
FNBP1
FNBP4
FNDC3B
FOXO3
FOXP1
FOXP2
FRMD4A
FRMD4B
FRY
FTCD
FUCA2
FUS
FUT5
FYCO1
FZR1
GABPB1
GABRB3
GALC
GALM
GALNT11
GALNTL4
GANAB
GANC
GARNL3
GATAD2A
GBE1
GBP2
GCH1
GCSH
GDAP2
GEMIN6
GFOD2
GGA2
GHR
GIGYF2
GIPC2
GK5
GLE1
GLG1
GLI2
GLIS3
GLS
GLT1D1
GLT8D1
GMEB1
GNA12
GNAI2
GNAS
GNB1
GNB4
GNG12
GNS
GOLGA7
GOLIM4
GOLPH3
GON4L
GOSR1
GOT2
GPBP1
GPHN
GPLD1
GPR1
GPR124
GPR125
GPR133
GPR180
GRB2
GREB1
GRIK1
GRINL1A
GRK4
GRM7
GSPT1
GSTCD
GTF2A1
GTF2IRD1
GULP1
GYG2
GYLTL1B
HAGH
HDAC8
HDLBP
HEATR5B
HECTD1
HECTD2
HEG1
HELLS
HELZ
HERC1
HERC2
HERC3
HERC4
HEXIM2
HGF
HGSNAT
HINT1
HIST1H2BG
HIST1H2BI
HIST1H4E
HIST1H4H
HIST1H4J
HIST1H4K
HIST1H4L
HIVEP2
HLA-F
HLF
HMGA2
HMGB1
HMGCR
HMOX2
HNF4G
HNRNPA1
HNRNPH1
HNRNPL
HNRNPM
HNRNPUL1
HOMER1
HOOK3
HOPX
HRASLS
HRASLS2
HS2ST1
HS3ST2
HS3ST3B1
HSD17B11
HSDL2
HSP90B1
HTR7
HUWE1
HYDIN
ICA1L
IDI1
IFI16
IFI6
IFITM1
IFITM2
IFT74
IFT80
IGHG1
IGSF3
IKBKB
IKBKE
IKZF4
IKZF5
IL17RC
IL17RD
IL1RAP
IL1RAPL2
IL4
IL7
IMMP2L
IMPACT
ING1
INO80
INPP1
INPP4B
INPP5F
INSR
INTS4
INVS
IPO5
IPP
IQCB1
IQCK
IQGAP2
IQSEC1
IREB2
ITCH
ITFG1
ITGB1BP1
ITIH2
ITPR2
ITSN1
ITSN2
JAK1
JPH1
KATNAL1
KATNB1
KBTBD11
KBTBD2
KCMF1
KCNAB1
KCNC2
KCNH7
KCNJ8
KCNK1
KCNMB4
KCNQ4
KCTD15
KDSR
KIAA0195
KIAA0226
KIAA0355
KIAA0391
KIAA0406
KIAA0467
KIAA0556
KIAA1109
KIAA1147
KIAA1430
KIAA1712
KIAA1797
KIAA1919
KIAA1984
KIDINS220
KIF13A
KIF13B
KIF14
KIF5B
KIFC3
KLHDC4
KLHL13
KLHL23
KLHL5
KLHL9
KLKB1
KNTC1
KRT6B
KTELC1
KYNU
LACE1
LAMA4
LAMC3
LANCL2
LAPTM4A
LAPTM4B
LARP7
LASS3
LCK
LCN12
LCP2
LETM1
LHFP
LHFPL2
LHFPL3
LIN52
LIN7A
LIPA
LIPC
LITAF
LMBR1
LMCD1
LMF1
LMNB1
LMO7
LNX1
LONP2
LPCAT2
LPCAT3
LRBA
LRCH3
LRP12
LRP5L
LRP6
LRP8
LRPPRC
LRRC28
LRRC58
LRRC68
LRRFIP2
LSS
LTBP1
LUZP1
LYPLA1
LYPLAL1
LYRM7
MACF1
MACROD1
MAD1L1
MAGED2
MAGI1
MAGI2
MAGOH
MALT1
MAMDC2
MAMLD1
MAN1A1
MAN1B1
MAN2A1
MAN2B2
MAP2K1
MAP2K2
MAP3K9
MAP4K4
MAPK9
MAPKAP1
MAPRE2
MARCH-8
MARK3
MARVELD2
MASP2
MAST4
MAT1A
MAT2B
MBD2
MBP
MCM10
MCM3
MCPH1
MED16
MED22
MERTK
MEST
MET
METT5D1
METTL2B
MFN2
MGAT4A
MIB1
MID2
MIP
MKLN1
MLL3
MLLT10
MLN
MMAA
MMEL1
MMP16
MOBKL1B
MOGAT2
MPDZ
MPHOSPH6
MPHOSPH9
MPP7
MRPL17
MRPL19
MRPL23
MRPL33
MRPS35
MSH3
MSI2
MSRA
MSRB2
MSRB3
MTDH
MTERFD2
MTFR1
MTG1
MTHFSD
MTMR12
MTR
MTRR
MTSS1
MTTP
MUC15
MUM1
MUTED
MYH11
MYO5C
MYO7A
MYO9A
MYOM3
MYRIP
NACA
NADK
NARG2
NBEA
NCALD
NCAPD2
NCK1
NCOR1
NDE1
NDFIP2
NDST1
NDUFA10
NDUFA9
NEBL
NEDD4L
NEK1
NEK4
NEK6
NEO1
NF1
NFAT5
NFATC3
NFIB
NFIC
NFRKB
NFX1
NFYC
NID2
NINJ2
NIPA1
NIPBL
NLN
NME7
NMT2
NNMT
NNT
NOD1
NOL4
NOL7
NOTCH1
NOTCH2
NOVA1
NOX5
NPC1
NPEPL1
NPHP3
NPLOC4
NQO2
NR1D2
NR2C1
NR3C1
NR3C2
NRIP1
NRIP3
NRP2
NSD1
NSL1
NSMCE4A
NSUN3
NTAN1
NTRK2
NTRK3
NUDT15
NUDT6
NUFIP1
NUFIP2
NUP88
NUP98
NXN
OCA2
OCLN
ODF2
ODF2L
ODZ2
ODZ3
OFCC1
OGFOD1
OLA1
OLFM1
OMA1
OPA3
ORC5L
OSBPL10
OSBPL2
OSBPL8
OSGIN1
OSTF1
OSTM1
OVOL2
P4HB
PABPN1
PACRG
PAG1
PAK1
PAK4
PALLD
PALM2
PALM2-AKAP2
PANX1
PAOX
PAPOLA
PAPPA2
PAQR3
PARK2
PARL
PARP14
PARP16
PARP8
PARVA
PC
PCDH9
PCDHGA10
PCDHGA2
PCDHGA3
PCDHGB3
PCGF5
PCM1
PCNT
PCSK6
PCYT2
PDCD11
PDCD6IP
PDE1C
PDE3A
PDE3B
PDE4A
PDE4B
PDE4D
PDE7B
PDE8A
PDGFC
PDGFD
PDHA1
PDIA4
PDPK1
PDS5A
PDSS2
PECR
PELI1
PEX12
PEX14
PEX26
PEX7
PFKM
PGAP1
PGCP
PGLS
PGLYRP2
PGPEP1
PGRMC2
PHACTR2
PHACTR4
PHB
PHC3
PHF11
PHF14
PHF20
PHKB
PHRF1
PHTF1
PICALM
PIGL
PIGV
PIK3C2A
PIK3R1
PIK3R3
PIK3R4
PIK3R5
PIP5K1B
PIP5K1C
PITPNC1
PKNOX2
PLA2R1
PLCB1
PLCL1
PLD1
PLD3
PLEK
PLEK2
PLEKHG2
PLEKHG4B
PLEKHH2
PLOD2
PLSCR4
PLXDC2
PLXNA4
PLXNC1
PM20D2
PNPLA4
PNPLA6
PNPLA8
PNPO
POLD3
POLH
POLM
POLR1B
POLR1E
POLR2H
POLR2I
POLR3B
POSTN
PPARA
PPARG
PPFIA1
PPFIBP2
PPM1D
PPM1F
PPM1L
PPME1
PPP1CB
PPP1R14B
PPP1R14D
PPP1R16A
PPP1R7
PPP1R8
PPP2CA
PPP2R1A
PPP2R3A
PPP2R5C
PPP2R5E
PPP3R1
PRDM2
PRICKLE2
PRKAB2
PRKAG2
PRKCA
PRKCDBP
PRKCI
PRLR
PRMT2
PROSC
PROZ
PRPF40A
PRPF6
PRPS2
PRPSAP1
PRPSAP2
PRR14
PRR16
PRSS3
PSCA
PSD4
PSEN1
PSEN2
PSMD12
PSPC1
PSTPIP2
PTAR1
PTCD2
PTCD3
PTCH1
PTEN
PTK2
PTN
PTPN13
PTPN3
PTPN9
PTPRD
PTPRE
PTPRG
PTPRH
PTPRM
PTPRN2
PUM1
PUS10
PUS3
PXDN
PXMP4
PYGL
PYHIN1
QSOX1
RAB17
RAB18
RAB21
RAB27B
RAB2A
RAB33B
RAB3C
RAB3GAP1
RABEP1
RABGAP1L
RABIF
RAD50
RAD51C
RAE1
RAF1
RALY
RALYL
RANBP10
RANBP17
RANBP3
RANGRF
RAP1A
RAP1GDS1
RAPGEF2
RAPGEF4
RARB
RASA2
RASA3
RASEF
RASSF2
RBCK1
RBM19
RBM20
RBM33
RBM47
RBM6
RBM9
RBMS1
RBMS3
RBP1
RBP7
RBPMS
RC3H2
RCOR3
REEP3
RELN
REPS2
RFC1
RGL1
RGN
RGS5
RIN3
RNASET2
RNF114
RNF115
RNF138
RNF144A
RNF145
RNF149
RNF157
RNF180
RNF220
RNPEPL1
ROBO1
RP1-21O18.1
RPA2
RPH3AL
RPIA
RPL13
RPL18
RPL27A
RPL32P3
RPL5
RPL7
RPLP1
RPP40
RPUSD4
RREB1
RRM2B
RRP12
RSRC2
RTEL1
RUNX1T1
RYBP
SAMD12
SAMSN1
SAP30BP
SASH1
SASS6
SATB1
SBNO1
SCAMP2
SCAND1
SCARB1
SCARB2
SCD
SCFD1
SCYL2
SDC2
SDF4
SDHB
SDK1
SEC14L2
SEC14L5
SEC61A2
SEC61B
SEC63
SEPT13
SEPT5
SETD2
SETD3
SF3A3
SFI1
SFRS12IP1
SFRS3
SFRS4
SFRS7
SFXN5
SGK3
SGSH
SGSM3
SGTB
SH3BP4
SH3BP5
SH3KBP1
SH3PXD2A
SH3PXD2B
SH3RF1
SHMT1
SIL1
SIRT3
SKAP2
SKI
SLAIN1
SLAIN2
SLC12A7
SLC13A4
SLC16A3
SLC1A1
SLC22A15
SLC22A16
SLC22A18
SLC22A23
SLC22A3
SLC25A16
SLC25A17
SLC25A21
SLC25A24
SLC25A25
SLC25A29
SLC25A45
SLC25A46
SLC27A4
SLC27A5
SLC29A3
SLC2A13
SLC30A7
SLC30A9
SLC35A3
SLC35C1
SLC35D2
SLC35E1
SLC35F5
SLC37A3
SLC38A10
SLC44A1
SLC7A1
SLC7A2
SLC7A8
SLC8A1
SLC9A3R2
SLCO4C1
SMAD1
SMAD2
SMARCA4
SMARCAL1
SMURF1
SMURF2
SMYD3
SNAP23
SNAPC1
SND1
SNF8
SNRPB2
SNRPN
SNTB1
SNTB2
SNUPN
SNURF
SNX1
SNX24
SNX25
SNX27
SNX3
SORBS2
SOX6
SP100
SP4
SPAG16
SPAG9
SPATA6
SPATS2
SPCS2
SPG7
SPIRE1
SPP2
SPRED2
SPRR1A
SPTBN1
SQRDL
SQSTM1
SR140
SRD5A2
SRPK1
SRPK2
SRR
SS18L1
SS18L2
SSFA2
SSR1
ST20
ST3GAL3
ST5
ST6GAL2
ST7L
STAB2
STAG3L4
STAMBPL1
STEAP1
STIM2
STK19
STK24
STOM
STOX2
STRBP
STRN3
STT3A
STT3B
STX16
STX8
STXBP3
STXBP6
SULF2
SUMO3
SURF1
SURF4
SURF6
SVIL
SYNE2
SYNJ1
SYNJ2BP
SYT1
SYT17
SYT9
SYTL2
TACC1
TACC2
TAF1B
TAOK1
TAPT1
TARSL2
TATDN2
TATDN3
TAX1BP1
TBC1D1
TBC1D22A
TBC1D4
TBC1D9B
TBCA
TBCB
TBL2
TCEA3
TCERG1L
TCF12
TCF25
TCF3
TCF4
TCN2
TCP10L
TCTE3
TCTN3
TDRD7
TEK
TERT
TET3
TF
TFCP2
TFDP1
TFDP2
TFEB
TGFA
TGS1
THADA
THEM4
THOC5
THRB
THSD7A
THTPA
THUMPD2
TIMM9
TIPARP
TIPIN
TIPRL
TLK1
TLN1
TM2D1
TM4SF4
TM7SF3
TM9SF4
TMED4
TMED7
TMEM11
TMEM129
TMEM132D
TMEM135
TMEM178
TMEM181
TMEM2
TMEM30A
TMEM45A
TMEM49
TMEM62
TMEM64
TMEM74
TMEM98
TMPRSS2
TMTC1
TMTC4
TNFRSF10D
TNFRSF11B
TNFRSF14
TNRC6A
TNRC6B
TOX3
TPCN1
TPK1
TPMT
TPRG1
TRAFD1
TRAPPC10
TRHDE
TRIM13
TRIM16L
TRIM2
TRIM24
TRIM26
TRIM32
TRIM37
TRIM5
TRIM62
TRIM9
TRIO
TRIP11
TRIP4
TRPA1
TRPC1
TRPM8
TRRAP
TSEN2
TSNAXIP1
TSPAN8
TTC12
TTC38
TTC39A
TTC39C
TTC7A
TTLL11
TUBB3
TUBGCP2
TXNL1
TXNRD1
TYK2
TYW3
U2AF1
UACA
UBAP2L
UBE2B
UBE2C
UBE2D1
UBE2E2
UBE2G2
UBE2J1
UBE2J2
UBE2R2
UBE4B
UBXN10
UBXN2B
UFSP2
UGCG
UGT8
UIMC1
ULK1
ULK4
UNC45A
UNKL
USP16
USP24
USP28
USP30
USP32
USP37
USP44
USP53
USP7
USPL1
VAPB
VAV2
VCAM1
VCL
VDAC1
VEZT
VGLL4
VPS13B
VPS13C
VPS13D
VPS33B
VPS37B
VPS52
VPS53
VPS8
VRK3
VSNL1
VWA5A
WBP2
WBP4
WDFY2
WDR20
WDR33
WDR34
WDR48
WDR59
WDR5B
WDR67
WDR74
WDR93
WDSUB1
WEE1
WHSC1L1
WIPF1
WIPI2
WNK1
WNK3
WWC1
WWC2
XAF1
XIAP
XK
XRCC6
XRN1
XYLT1
YAP1
YARS2
YBX1
YTHDC2
ZBTB44
ZBTB7A
ZC3H13
ZC3H18
ZC3H6
ZC3HAV1
ZC3HC1
ZCCHC3
ZDHHC11
ZDHHC15
ZDHHC16
ZDHHC2
ZDHHC20
ZDHHC21
ZFAND1
ZFP106
ZGPAT
ZMIZ1
ZMYM6
ZNF117
ZNF12
ZNF133
ZNF141
ZNF146
ZNF236
ZNF280C
ZNF283
ZNF311
ZNF317
ZNF320
ZNF333
ZNF346
ZNF385B
ZNF438
ZNF444
ZNF451
ZNF468
ZNF493
ZNF547
ZNF606
ZNF626
ZNF664
ZNF667
ZNF675
ZNF708
ZNF765
ZNF780B
ZNF785
ZNF846
ZNF862
ZNRF2
ZSCAN22
ZSCAN29
ZSWIM1
ZZEF1

## Sheet: Kidney
Gene Symbol
A2M
AACS
AAK1
AARS
ABCA3
ABCB1
ABCB10
ABCC1
ABCC2
ABCC4
ABCC5
ABCD2
ABCD3
ABHD2
ABI1
ABI2
ABI3BP
ABL2
ABLIM2
ACAD10
ACAD8
ACADSB
ACN9
ACO1
ACOT11
ACOT7
ACP6
ACRC
ACSL3
ACSL5
ACSM3
ACSS3
ACVR1B
ACVR1C
ADAD1
ADAM10
ADAM9
ADAMTS17
ADAMTS5
ADAMTSL3
ADAR
ADARB2
ADCK1
ADCY1
ADD3
ADH1B
ADH5
ADH6
ADIPOR2
ADK
ADNP2
ADSS
ADSSL1
AFF1
AFF4
AFTPH
AGK
AGPAT3
AGPAT5
AGR2
AGTPBP1
AGXT2L1
AHCTF1
AHCYL2
AHSA2
AIM1
AJAP1
AK3L1
AKAP13
AKAP2
AKAP7
AKR1B1
AKT1
AKT2
AKT3
ALCAM
ALDH1A2
ALDH1L1
ALDOA
ALG6
ALKBH5
ALPK1
ALPK2
ALS2CR11
AMDHD2
AMFR
AMOTL1
AMZ2
ANGPT2
ANK2
ANKFY1
ANKRD10
ANKRD13C
ANKRD17
ANKRD18A
ANKRD20A1
ANKRD27
ANKRD28
ANKRD29
ANKRD46
ANKRD6
ANKRD60
ANKRD7
ANKS1A
ANKS6
ANO10
ANP32B
ANP32E
AP2A2
AP3B1
AP3S2
AP4E1
AP4S1
APBB2
APLP2
APOL2
APPBP2
AQR
AR
ARFGEF2
ARFIP1
ARG2
ARGLU1
ARHGAP21
ARHGAP24
ARHGAP26
ARHGAP29
ARHGAP6
ARHGEF10
ARHGEF11
ARHGEF18
ARHGEF4
ARHGEF9
ARID1B
ARIH1
ARL1
ARL15
ARL3
ARL6IP1
ARMC7
ARMC9
ARNT2
ARRB2
ARSB
ARSJ
ASB17
ASB5
ASB9
ASPA
ASPH
ATAD2
ATE1
ATF1
ATF2
ATF6
ATF7
ATF7IP
ATG5
ATG7
ATHL1
ATMIN
ATP10A
ATP11A
ATP11B
ATP13A3
ATP2A2
ATP2B1
ATP2C2
ATP5H
ATP6V1D
ATP6V1G1
ATP8A1
ATP8B1
ATP8B4
ATRN
ATRNL1
ATXN1
ATXN10
ATXN7
AUH
B3GALT6
B3GALTL
B3GNT5
BACH1
BAG1
BAI3
BAIAP2L2
BANP
BAZ1A
BBS9
BCAM
BCAT1
BCKDHB
BCKDK
BCL2
BCL2L1
BCL2L13
BCL6
BCO2
BDP1
BGN
BIRC2
BIRC6
BIVM
BLMH
BLNK
BMP2K
BMP6
BMP7
BMPR1B
BNC2
BNIP3L
BPGM
BRAP
BRE
BRMS1L
BRPF3
BST1
BTBD11
BTRC
BZW1
BZW2
C10ORF119
C10ORF18
C10ORF76
C10ORF84
C11ORF74
C12ORF29
C12ORF4
C12ORF5
C12ORF64
C12ORF66
C12ORF72
C13ORF1
C14ORF102
C14ORF135
C14ORF143
C14ORF159
C14ORF2
C14ORF37
C15ORF27
C16ORF45
C16ORF52
C16ORF53
C16ORF62
C16ORF73
C17ORF100
C17ORF57
C17ORF58
C17ORF62
C17ORF63
C17ORF81
C17ORF85
C18ORF10
C18ORF22
C18ORF54
C18ORF55
C19ORF28
C19ORF70
C1ORF163
C1ORF168
C1ORF26
C1ORF56
C1ORF59
C1ORF69
C1ORF9
C1ORF95
C1S
C20ORF117
C20ORF194
C20ORF199
C20ORF26
C20ORF7
C21ORF34
C21ORF57
C21ORF59
C21ORF66
C22ORF25
C22ORF29
C2CD3
C2ORF29
C2ORF3
C3ORF23
C4ORF19
C4ORF31
C4ORF32
C4ORF41
C4ORF46
C5AR1
C5ORF25
C5ORF32
C5ORF51
C6ORF106
C6ORF162
C6ORF182
C6ORF192
C6ORF57
C6ORF89
C7ORF27
C7ORF38
C7ORF60
C8ORF76
C9ORF130
C9ORF43
C9ORF5
C9ORF68
C9ORF91
C9ORF93
C9ORF95
CA10
CAB39
CAB39L
CABC1
CABIN1
CADPS2
CALCOCO2
CALD1
CAMSAP1
CAND1
CANX
CAP2
CAPN5
CAPRIN1
CAPS
CARD10
CARD8
CASC4
CASP6
CAST
CAT
CBARA1
CBFA2T2
CBL
CBX5
CCAR1
CCBE1
CCDC109B
CCDC113
CCDC126
CCDC132
CCDC3
CCDC34
CCDC50
CCDC53
CCDC6
CCNB1IP1
CCNDBP1
CCNY
CCT2
CD2AP
CD47
CD58
CD59
CDC123
CDC42
CDCP1
CDH1
CDH10
CDH11
CDH16
CDH2
CDK10
CDK5RAP1
CDRT4
CECR5
CEL
CELSR1
CEP152
CEP170
CEP290
CEP78
CFDP1
CFLAR
CHCHD3
CHD2
CHD4
CHD7
CHD9
CHFR
CHI3L2
CHIC1
CHKA
CHKB
CHMP4A
CHMP5
CHN2
CHPT1
CHST10
CHST12
CHSY1
CIB2
CISD1
CKAP2L
CKAP4
CKMT2
CLCC1
CLCN5
CLCN7
CLDN11
CLDN16
CLEC16A
CLEC7A
CLIC4
CLIC5
CLIP1
CLMN
CLN8
CLSTN1
CLSTN2
CLUAP1
CLYBL
CMTM4
CNOT6
CNR1
CNTN4
CNTN5
COBL
COBLL1
COG3
COG5
COG6
COL18A1
COL27A1
COL4A3
COL4A3BP
COLEC11
COMMD10
COPG2
COX4I1
CPAMD8
CPD
CPE
CPM
CPN1
CPNE3
CPNE4
CPNE8
CPSF1
CPSF2
CPSF6
CPT1B
CREB5
CREBL2
CRELD1
CRK
CRLF1
CRTC3
CRYL1
CRYZL1
CSGALNACT1
CSK
CSNK1A1
CSNK1G1
CSPP1
CSTF3
CTDSP2
CTDSPL
CTDSPL2
CTNNA1
CTRL
CTSB
CTSS
CUBN
CUL1
CUL5
CUX1
CXORF15
CYB5B
CYB5D2
CYB5R3
CYP2C8
CYP4F12
CYP4V2
CYYR1
DAB1
DAB2
DACH1
DBN1
DBNDD2
DCDC5
DCI
DCLK1
DCLRE1C
DCTN1
DCTN4
DDHD1
DDR2
DDX1
DDX17
DDX27
DDX52
DDX59
DDX60
DEAF1
DECR1
DEFB1
DENND1A
DENND3
DENND4C
DENND5B
DEPDC1B
DFNB59
DGCR8
DGKB
DGKH
DGUOK
DHODH
DHRS12
DHRS3
DHRS4L2
DHRS7
DHX16
DHX29
DHX9
DICER1
DIS3L
DISP1
DKC1
DKK2
DLC1
DLG1
DLGAP1
DMD
DMGDH
DNAH10
DNAH5
DNAJB9
DNAJC12
DNAJC13
DNAJC21
DNAJC25
DNAJC27
DNAJC3
DNAJC5
DNASE1
DNER
DNPEP
DNTTIP1
DOC2B
DOCK1
DOCK6
DOCK8
DOM3Z
DPF3
DPP6
DPP8
DPY19L3
DPY30
DPYD
DSCAML1
DSEL
DST
DTNBP1
DTX4
DTYMK
DUSP15
DUSP16
DUSP6
DYM
DYNC1H1
DYRK1A
DYX1C1
EARS2
EBAG9
EBNA1BP2
ECHDC2
ECT2
EDIL3
EEA1
EEF1E1
EFCAB6
EFHA2
EFNA5
EFNB2
EFR3A
EFTUD1
EGFR
EHBP1
EHD4
EHMT1
EIF1B
EIF2S1
EIF3K
EIF3M
EIF4A1
EIF4E2
EIF4G1
EIF5A
EIF5A2
ELAVL1
ELF2
EML1
ENAH
ENOPH1
ENPP1
ENPP3
ENSA
EP300
EP400
EPB41L1
EPB41L4A
EPB49
EPC1
EPHA3
EPHA7
EPS15
EPS15L1
EPS8
EPS8L2
EPSTI1
ERBB2IP
ERBB3
ERBB4
ERC1
ERGIC1
ERICH1
ERLIN1
ERO1LB
ERP27
ESD
ESR1
ETS2
ETV6
EVC2
EXOC6
EXOC6B
EXT2
EXTL2
EYA4
F11R
F5
FADS1
FAHD1
FAM101B
FAM102B
FAM114A1
FAM114A2
FAM115A
FAM120A
FAM122C
FAM125A
FAM126A
FAM135A
FAM160A2
FAM161A
FAM169A
FAM175B
FAM184A
FAM19A5
FAM20A
FAM20B
FAM38A
FAM3C
FAM40B
FAM48A
FAM49B
FAM65C
FAM69A
FAM73A
FAM82B
FAM89A
FANCC
FANK1
FARP1
FARS2
FARSB
FBXL16
FBXL4
FBXO15
FBXO18
FBXO22
FBXO25
FBXO28
FBXO3
FBXO34
FBXO38
FBXO42
FBXO7
FBXO9
FBXW11
FBXW2
FBXW7
FCHSD2
FDX1
FGD4
FGF1
FGFR1OP
FGFR1OP2
FGFR2
FGGY
FHAD1
FHIT
FHOD3
FKBP15
FKTN
FLAD1
FLCN
FLRT2
FLVCR2
FLYWCH1
FMN2
FMNL2
FNBP4
FNDC1
FNDC3B
FNIP1
FNIP2
FNTB
FOXJ3
FOXO3
FOXP2
FRAS1
FRK
FRMD4A
FRMD4B
FRS2
FRY
FRYL
FSTL3
FTCD
FUS
FUT10
FYCO1
FYTTD1
FZD1
FZR1
GABPB1
GABRB2
GABRB3
GALC
GALM
GALNS
GALNT11
GALNT7
GALR1
GANAB
GANC
GAPVD1
GART
GBA3
GBE1
GCH1
GCLC
GCNT2
GDAP2
GEMIN6
GFM1
GFPT2
GGA2
GHR
GINS1
GIPC2
GKAP1
GLB1L2
GLCE
GLDC
GLE1
GLG1
GLIS2
GLOD4
GLRB
GLRX3
GLS
GLT8D1
GLUD1
GMEB1
GMEB2
GMPR
GNA12
GNAI2
GNAQ
GNAS
GNB1
GNB4
GNB5
GNE
GNG12
GNL3L
GNS
GOLGA3
GOLGA4
GOLGA7
GOLGB1
GOLPH3
GOSR1
GOT2
GPAM
GPBP1L1
GPD1L
GPHN
GPM6A
GPM6B
GPR107
GPR126
GPR146
GPR155
GPR157
GPR176
GPR63
GRAMD1C
GRB14
GRB2
GREB1
GRHL1
GRIA3
GRIN2D
GRINL1A
GRK4
GRM8
GRTP1
GSPT1
GSTA4
GSTCD
GSTO2
GTF2A1
GTF2A1L
GTF2B
GTF2H3
GTF3C1
GULP1
HACL1
HADHB
HAGH
HDAC2
HDAC4
HDAC8
HDDC3
HDLBP
HEATR5A
HEATR5B
HECTD2
HECW2
HEG1
HELZ
HERC4
HEXDC
HHAT
HIBADH
HINT1
HINT3
HIP1R
HIPK1
HIPK4
HIST1H2AC
HIST1H2BG
HIST1H2BI
HIST1H4E
HIST1H4H
HIST1H4J
HIST1H4K
HIST1H4L
HIVEP2
HK1
HKR1
HLA-DPA1
HLTF
HMG20A
HMGA2
HMGB1
HNF4G
HNRNPA1
HNRNPH1
HNRNPL
HNRNPR
HOMER1
HOOK2
HOOK3
HPGD
HPS1
HPS3
HRASLS
HS2ST1
HS6ST2
HS6ST3
HSD17B11
HSDL1
HSDL2
HUWE1
IBTK
ICA1L
ICT1
IDI1
IFI6
IFT172
IFT80
IGFBP7
IGSF3
IKBKAP
IKZF4
IKZF5
IL17RC
IL1RAP
IL6ST
IMMP2L
IMPACT
INADL
INO80D
INPP1
INPP5A
INPPL1
INSR
INTS4
INTS7
INVS
IPO11
IPO5
IPO8
IPP
IQCA1
IQCB1
IQCH
IQCK
IQGAP2
IQSEC1
IQSEC3
IREB2
ITCH
ITFG1
ITGAV
ITGB3BP
ITGB8
ITIH2
ITIH5
ITK
ITPKB
ITPR2
ITPR3
ITSN1
JAK1
KANK1
KATNAL2
KATNB1
KCMF1
KCNAB2
KCNB1
KCND3
KCNE3
KCNIP4
KCNJ16
KCNJ8
KCNK1
KCNMA1
KCNMB4
KCNN2
KCNT2
KCTD1
KCTD15
KDELR3
KDSR
KHDRBS3
KIAA0020
KIAA0182
KIAA0226
KIAA0232
KIAA0240
KIAA0319L
KIAA0556
KIAA0586
KIAA1033
KIAA1109
KIAA1147
KIAA1217
KIAA1430
KIAA1462
KIAA1468
KIAA1522
KIAA1712
KIAA1797
KIAA1841
KIAA1919
KIAA2026
KIDINS220
KIF13A
KIF16B
KIF1B
KIF5B
KIFAP3
KIFC3
KIN
KIRREL
KLHDC1
KLHL15
KLHL23
KLHL29
KLHL5
KLHL9
KNTC1
KPNA1
KPNA3
KRBA2
KSR1
KTELC1
KYNU
LACE1
LACTB2
LAMB1
LAMC3
LAMP1
LANCL2
LAPTM4A
LAPTM4B
LARP1
LARS
LARS2
LASS6
LATS2
LCA5
LCK
LCN12
LCP2
LEF1
LEPR
LETM1
LHFPL3
LIN52
LIN7A
LIPA
LITAF
LMBR1
LMCD1
LMF1
LMNB1
LNX1
LOC338579
LONP1
LONP2
LONRF2
LPCAT2
LPIN1
LPXN
LRBA
LRCH1
LRCH3
LRGUK
LRP12
LRP2
LRP5
LRP5L
LRP6
LRPAP1
LRPPRC
LRRC16A
LRRC2
LRRC27
LRRC58
LRRC6
LRRC8B
LRRC8C
LRRC8D
LRRFIP2
LRRIQ3
LSS
LTBP1
LTBP2
LUC7L2
LUZP1
LYPLAL1
LYRM7
MAD2L2
MAGED2
MAGI1
MAGI3
MAGOH
MAN1A1
MAN2A1
MAN2B2
MANEA
MAOB
MAP1LC3A
MAP2
MAP2K2
MAP2K6
MAP3K2
MAP3K4
MAP3K7IP3
MAP3K9
MAP4K3
MAP4K5
MAP7
MAPK1
MAPK10
MAPK14
MAPK9
MAPKAP1
MAPRE2
MARCH-3
MARK1
MARVELD2
MAST3
MAST4
MASTL
MAX
MBD2
MBNL1
MBNL2
MBOAT2
MBP
MCC
MCCC1
MCM3
MCM3AP
MCPH1
MDN1
ME1
ME2
ME3
MECP2
MED13
MED13L
MED14
MED16
MED30
MED31
MED7
MED8
MEMO1
MERTK
MET
METRNL
METT10D
METT5D1
METTL2B
MFF
MFHAS1
MFN1
MFN2
MFSD1
MFSD8
MGAT1
MGAT4A
MGAT4C
MGST3
MIB1
MICAL1
MICAL2
MICAL3
MID1
MID2
MITF
MKLN1
MKS1
MLLT10
MLN
MLXIP
MMAA
MMD
MME
MMP24
MOBKL1B
MOBKL2B
MOBKL3
MOCOS
MON2
MORN5
MOV10L1
MPHOSPH9
MPP1
MPP3
MPP6
MPP7
MRO
MRPL19
MRPL23
MRPL3
MRPL37
MRPS35
MSH2
MSH5
MSI2
MSRB2
MSRB3
MTA3
MTDH
MTERFD2
MTFR1
MTG1
MTHFSD
MTM1
MTR
MTRF1
MTRR
MTSS1
MTUS1
MUTED
MXI1
MYCBP
MYL9
MYO10
MYO1D
MYO6
MYO9A
MYOZ2
N4BP1
NAALAD2
NACA
NADK
NAF1
NARG2
NAV2
NBEAL1
NCAM1
NCK1
NCKAP1
NCOA2
NDE1
NDFIP2
NDRG1
NDRG3
NDST1
NDUFA10
NDUFAB1
NDUFB2
NDUFS4
NDUFS7
NEB
NEDD1
NEDD4
NEDD4L
NEGR1
NEK1
NEK4
NEK6
NEO1
NET1
NF1
NF2
NFAT5
NFATC3
NFIA
NFIB
NFIC
NFX1
NGEF
NHS
NIPA1
NIPBL
NKD2
NLK
NLN
NME7
NMT2
NNT
NOP58
NOTCH1
NOTCH3
NOTCH4
NOX5
NPAS3
NPAT
NPEPL1
NPEPPS
NPHP3
NPM1
NPR3
NPTN
NQO2
NR1D2
NR1I3
NR2C1
NR3C1
NRCAM
NRIP1
NRIP3
NSD1
NSMCE4A
NSUN5
NT5C2
NT5DC4
NTAN1
NTRK3
NUDCD3
NUDT15
NUDT4
NUDT6
NUFIP1
NUFIP2
NUMB
NUP88
NUP98
NUPL1
OCEL1
ODF2
ODF2L
ODZ2
OGFOD1
OLA1
OMA1
OPCML
OPTN
OR2H1
ORC4L
ORC5L
OSBPL10
OSBPL11
OSBPL2
OSBPL3
OSBPL5
OSBPL8
OSTM1
OVOL2
P4HB
PABPN1
PACRG
PACS1
PACS2
PACSIN2
PAK1
PAK2
PAK4
PALM2
PALM2-AKAP2
PALM3
PAM
PANK1
PANX1
PAOX
PAPOLA
PAPPA2
PAQR3
PAQR5
PARD6G
PARK2
PARL
PARN
PARP11
PARP14
PARP6
PARVA
PARVB
PAX2
PCCA
PCDH9
PCGF5
PCM1
PCMT1
PCNX
PCYOX1
PDCD6IP
PDCL
PDE1A
PDE3B
PDE4B
PDE4D
PDE7A
PDE8A
PDE9A
PDGFD
PDHA1
PDHX
PDIA4
PDIA5
PDLIM5
PDPK1
PDS5A
PDSS2
PDXK
PDZD2
PDZRN3
PECR
PELI1
PEX1
PEX14
PEX26
PEX7
PFKFB3
PGLS
PGPEP1
PGRMC2
PHACTR2
PHACTR4
PHB
PHC3
PHF11
PHF14
PHF20
PHF21A
PHKB
PHRF1
PHTF1
PI4K2A
PICALM
PIGC
PIGL
PIGN
PIGQ
PIGV
PIK3C2A
PIK3C3
PIK3CA
PIK3R1
PIK3R3
PIP5K1B
PITPNA
PITPNC1
PITRM1
PJA2
PKHD1
PKN2
PKNOX1
PLA1A
PLA2G6
PLA2R1
PLAC8
PLAC8L1
PLCE1
PLD1
PLD5
PLEKHB1
PLEKHB2
PLEKHG1
PLEKHH2
PLSCR4
PLVAP
PLXDC2
PLXNA2
PLXNC1
PMPCB
PMS1
PNKP
PNMAL1
PNPLA4
PNPO
POGZ
POLD3
POLDIP3
POLH
POLM
POLQ
POLR1B
POLR2F
POLR2I
POLR3G
PON3
POU2F1
PPA2
PPARA
PPEF1
PPFIA2
PPFIBP2
PPID
PPIL4
PPM1A
PPM1B
PPM1F
PPP1CB
PPP1CC
PPP1R13B
PPP1R14B
PPP1R14D
PPP1R15A
PPP1R16A
PPP1R7
PPP1R9A
PPP2CA
PPP2R3A
PPP2R5C
PPP3CA
PPP3R1
PPP4R1
PQLC3
PRDX1
PRICKLE2
PRKAA1
PRKAG1
PRKAG2
PRKCA
PRKCB
PRKCI
PRKD1
PRLR
PRMT2
PROCR
PROSC
PROZ
PRPF40A
PRPF4B
PRPS2
PRPSAP1
PRPSAP2
PRR14
PRTFDC1
PSEN1
PSMD12
PSMD7
PSME4
PSPC1
PTCD2
PTCD3
PTCH1
PTEN
PTER
PTGER3
PTGR2
PTP4A1
PTPLB
PTPN3
PTPN4
PTPRA
PTPRD
PTPRG
PTPRK
PTPRM
PTPRN2
PTPRO
PUM1
PUM2
PURG
PUS10
PWWP2A
PXDN
PXMP2
PYGL
R3HDM1
RAB10
RAB17
RAB18
RAB21
RAB23
RAB27A
RAB27B
RAB2A
RAB3GAP1
RAB3IP
RAB40B
RAB6A
RAB8B
RABEP1
RABEP2
RABIF
RAD50
RAD51C
RAGE
RALGPS1
RALYL
RANBP9
RANGRF
RAP1GAP
RAP1GDS1
RAPGEF2
RAPGEF4
RARS2
RASAL2
RASEF
RASGRF2
RBBP9
RBCK1
RBKS
RBM20
RBM27
RBM33
RBM47
RBMS1
RBP7
RBPMS
RBX1
RC3H2
RCAN2
RCOR3
RDH10
RDX
REEP1
REEP3
RELL1
REPS1
REPS2
RERE
RERG
REV3L
REXO2
RFC1
RFC3
RFPL2
RFWD2
RGN
RGS3
RGS5
RGS7
RHBDD2
RHOA
RHPN1
RICTOR
RIF1
RIMS2
RIT1
RNASET2
RNF10
RNF114
RNF125
RNF130
RNF138
RNF14
RNF141
RNF145
RNF149
RNF150
RNF152
RNF157
RNF180
RNF207
RNF219
RNF44
RNF6
RNPS1
ROBO1
ROCK2
RORA
RP1-21O18.1
RP11-35N6.1
RPA1
RPA2
RPGRIP1L
RPL13
RPL18
RPL22L1
RPL27A
RPL32P3
RPL5
RPL7
RPLP1
RPLP2
RPN2
RPRD2
RPS4Y1
RPS6KA2
RPS7
RRAS2
RREB1
RRM2B
RRP12
RSPRY1
RSRC1
RSU1
RTEL1
RTF1
RTN1
RUFY1
RUFY2
RUNX1T1
RXRA
RYBP
SAFB2
SAMD12
SAMSN1
SARDH
SATB1
SBF2
SBNO1
SCAMP2
SCAND1
SCAP
SCARB2
SCD
SCD5
SCFD1
SCIN
SCN10A
SCN2A
SCYL2
SDC2
SDF4
SDHB
SDHC
SDK1
SDK2
SEC14L1
SEC23A
SEC24B
SEC61B
SEC63
SEMA3C
SEMA4F
SEMA5A
SEMA6A
SENP3
SEPT13
SEPT8
SESN3
SETBP1
SETD2
SETD3
SF3A3
SFMBT1
SFRP1
SFRS12IP1
SFRS3
SFRS7
SFRS8
SGCB
SGIP1
SGK2
SGSH
SGTA
SH2B3
SH3BP4
SH3BP5
SH3D19
SH3GL2
SH3KBP1
SH3PXD2B
SH3RF1
SH3YL1
SHCBP1
SHROOM2
SIAH1
SIRT3
SKAP2
SKI
SKIV2L2
SLAIN2
SLC12A7
SLC13A1
SLC13A4
SLC16A2
SLC16A3
SLC1A1
SLC20A2
SLC22A15
SLC22A23
SLC24A3
SLC25A16
SLC25A17
SLC25A21
SLC25A29
SLC25A40
SLC25A45
SLC25A46
SLC28A1
SLC2A13
SLC30A6
SLC30A7
SLC30A9
SLC35A3
SLC35C1
SLC35D2
SLC35E1
SLC35F2
SLC35F3
SLC35F5
SLC37A3
SLC43A2
SLC44A1
SLC44A2
SLC46A3
SLC4A4
SLC5A11
SLC5A12
SLC6A13
SLC7A1
SLC7A13
SLC7A2
SLC7A6
SLC8A1
SLC9A8
SLCO4C1
SLFN13
SMAD1
SMAD2
SMAD3
SMAD9
SMARCA4
SMARCAL1
SMARCC1
SMC3
SMC4
SMN1
SMNDC1
SMTNL2
SMURF1
SMURF2
SNAP23
SNCA
SNCAIP
SNORA72
SNRPB2
SNRPN
SNTA1
SNTG1
SNUPN
SNURF
SNX1
SNX14
SNX24
SNX25
SNX29
SNX3
SOD1
SORBS2
SOX10
SP100
SPACA4
SPAG16
SPAG9
SPATA5
SPATA5L1
SPATA6
SPATS2
SPCS2
SPG7
SPHK2
SPTBN1
SPTBN2
SPTLC2
SPTY2D1
SQRDL
SREBF1
SRPK1
SRR
SS18
SS18L1
SSBP2
SSFA2
SSH1
SSR1
SSX2IP
ST14
ST18
ST20
ST5
ST7
ST7L
STAG1
STAG3L4
STAMBPL1
STARD10
STARD7
STAT5B
STEAP3
STK11
STK24
STK3
STK32A
STK32B
STK33
STK35
STOM
STON1
STRBP
STRN3
STT3B
STX12
STX16
STX8
STXBP3
SUCLG2
SULF1
SUMO3
SURF1
SURF4
SURF6
SUSD4
SV2A
SVIL
SYK
SYNE2
SYNPO2
SYNPR
SYS1
SYT17
TAF1B
TAF2
TAF3
TAF5
TANC1
TAPT1
TARBP1
TARSL2
TAS2R14
TATDN1
TATDN3
TBC1D14
TBC1D15
TBC1D22A
TBC1D4
TBC1D5
TBC1D7
TBC1D9
TBC1D9B
TBCB
TBK1
TBL2
TCEA1
TCF12
TCF20
TCF25
TCF3
TCF7L1
TCFL5
TCOF1
TCTE3
TCTN3
TDRD3
TDRD7
TEK
TESC
TFB1M
TFCP2
TFCP2L1
TFDP2
TFEB
TGDS
TGFA
TGFBR3
TGS1
THADA
THEM4
THOC5
THRB
THSD4
THSD7A
THTPA
THUMPD2
TIMELESS
TIMM23
TIPIN
TIPRL
TJP2
TJP3
TLE2
TLK1
TLN1
TM2D1
TM9SF4
TMBIM4
TMED4
TMED7
TMEM11
TMEM129
TMEM170A
TMEM171
TMEM178
TMEM181
TMEM192
TMEM2
TMEM204
TMEM206
TMEM213
TMEM216
TMEM30A
TMEM48
TMEM49
TMEM68
TMEM74
TMEM80
TMEM87A
TMLHE
TMPRSS2
TMTC1
TMTC2
TMTC3
TMTC4
TNFRSF10D
TNFRSF11B
TNFRSF14
TNFSF12-TNFSF13
TNFSF13
TNFSF13B
TNIK
TNIP2
TNKS2
TNN
TNNT3
TNPO3
TNRC6B
TOM1
TOX
TOX3
TP53INP1
TPD52L2
TPK1
TPM3
TPMT
TPPP
TPST1
TRAF3
TRAFD1
TRAPPC10
TRIM24
TRIM26
TRIM32
TRIM4
TRIM5
TRIO
TRIP11
TRIP4
TRPC1
TRPM7
TRPS1
TRRAP
TSEN2
TSHZ1
TSPAN14
TSPAN8
TTC12
TTC23
TTC27
TTC35
TTC38
TTC39B
TTC39C
[truncated: 180 more rows]
